# Supplementary material for: The evolution and international spread of extensively drug resistant Shigella sonnei
Source: Nat Commun. 2023 Apr 8;14:1983. doi: 10.1038/s41467-023-37672-w (PMC10082799; doi:10.1038/s41467-023-37672-w)
Supplement: Supplementary file 4 — Supplementary Data 1 [file 41467_2023_37672_MOESM4_ESM.xlsx]

## Sheet: Sheet1
Accession	Uberstrain	Year of Receipt	Sex	Age Group	Country of Isolation	Foreign Travel	Continent of Travel	Enterobase	Used in figures	BAPS	Illumina Accession	Nanopore Accession	Assembly Accession	BioProject	Bioaccession	t10	1.1.1.1.377	3.6.1.1.2	parC_S80I	gyrA_S83L	gyrA_D87G	Triple QRDR	Genotype	Lineage	Name	Confidence	Plasmid mapping to p893816 at ≥ 1X depth	Plasmid mapping to p893816 at ≥ 30X depth	aac(3)-IId	aac(3)-IIe	aadA1	aadA2	aadA5	acrF	ampC_C-42T	ant(2'')-Ia	aph(3'')-Ib	aph(3')-Ia	aph(6)-Id	blaCMY	blaCMY-16	blaCTX-M-134	blaCTX-M-14	blaCTX-M-15	blaCTX-M-27	blaCTX-M-3	blaCTX-M-55	blaCTX-M-8	blaDHA-1
SRR16940985	ESC_AC5758AA_AS	2021	M	> 60	England	Unknown	N/A	Available	1 and 2	5	SRR16940985			PRJNA315192		1.1.1.1.377	Yes	Yes	1	1	1	Present	3.6.1.1.2	3	CipR.MSM5	Strong	96.18	91.4	Absent	Absent	Absent	Absent	Present	Present	Absent	Absent	Present	Absent	Present	Absent	Absent	Absent	Absent	Absent	Present	Absent	Absent	Absent	Absent
SRR17038739	ESC_AC6323AA_AS	2021	M	16 - 60	England	Unknown	N/A	Available	1 and 2	5	SRR17038739			PRJNA315192		1.1.1.1.377	Yes	Yes	1	1	1	Present	3.6.1.1.2	3	CipR.MSM5	Strong	96.3	92.02	Absent	Absent	Absent	Absent	Present	Present	Absent	Absent	Present	Absent	Present	Absent	Absent	Absent	Absent	Absent	Present	Absent	Absent	Absent	Absent
SRR17120129	ESC_BC0817AA_AS	2021	M	16 - 60	England	Unknown	N/A	Available	1 and 2	5	SRR17120129			PRJNA315192		1.1.1.1.377	Yes	Yes	1	1	1	Present	3.6.1.1.2	3	CipR.MSM5	Strong	96.19	95.52	Absent	Absent	Absent	Absent	Present	Present	Absent	Absent	Absent	Absent	Absent	Absent	Absent	Absent	Absent	Absent	Present	Absent	Absent	Absent	Absent
SRR17099017	ESC_BC0812AA_AS	2021	M	16 - 60	England	Unknown	N/A	Available	1 and 2	5	SRR17099017			PRJNA315192		1.1.1.1.377	Yes	Yes	1	1	1	Present	3.6.1.1.2	3	CipR.MSM5	Strong	96.23	95.34	Absent	Absent	Absent	Absent	Present	Present	Absent	Absent	Present	Absent	Present	Absent	Absent	Absent	Absent	Absent	Present	Absent	Absent	Absent	Absent
ERR591157	ESC_DB1590AA_AS	Reference Isolate	Reference Isolate	Reference Isolate	Reference Isolate	Reference Isolate	Reference Isolate	Available	1	N/A	ERR591157					N/A	ND	No	1	1	1	Present	3.6.1.1	3	CipR	Strong	ND	ND	ND	ND	ND	ND	ND	ND	ND	ND	ND	ND	ND	ND	ND	ND	ND	ND	ND	ND	ND	ND	ND
ERR019762	ESC_BA8568AA_AS	Reference Isolate	Reference Isolate	Reference Isolate	Reference Isolate	Reference Isolate	Reference Isolate	Available	1	N/A	ERR019762					N/A	ND	No	0	0	0	Absent	3.7.13	3	Global III	Strong	ND	ND	ND	ND	ND	ND	ND	ND	ND	ND	ND	ND	ND	ND	ND	ND	ND	ND	ND	ND	ND	ND	ND
ERR019772	ESC_BA9538AA_AS	Reference Isolate	Reference Isolate	Reference Isolate	Reference Isolate	Reference Isolate	Reference Isolate	Available	1	N/A	ERR019772					N/A	ND	No	0	0	0	Absent	3.7.14	3	Global III	Strong	ND	ND	ND	ND	ND	ND	ND	ND	ND	ND	ND	ND	ND	ND	ND	ND	ND	ND	ND	ND	ND	ND	ND
ERR019813	ESC_BA6152AA_AS	Reference Isolate	Reference Isolate	Reference Isolate	Reference Isolate	Reference Isolate	Reference Isolate	Available	1	N/A	ERR019813					N/A	ND	No	0	0	0	Absent	1.3	1		Strong	ND	ND	ND	ND	ND	ND	ND	ND	ND	ND	ND	ND	ND	ND	ND	ND	ND	ND	ND	ND	ND	ND	ND
ERR019815	ESC_AA8042AA_AS	Reference Isolate	Reference Isolate	Reference Isolate	Reference Isolate	Reference Isolate	Reference Isolate	Available	1	N/A	ERR019815					N/A	ND	No	0	0	0	Absent	3.7.29	3	Global III VN	Strong	ND	ND	ND	ND	ND	ND	ND	ND	ND	ND	ND	ND	ND	ND	ND	ND	ND	ND	ND	ND	ND	ND	ND
ERR025710	ESC_BA0202AA_AS	Reference Isolate	Reference Isolate	Reference Isolate	Reference Isolate	Reference Isolate	Reference Isolate	Available	1	N/A	ERR025710					N/A	ND	No	0	0	0	Absent	3.6	3	Central Asia III	Strong	ND	ND	ND	ND	ND	ND	ND	ND	ND	ND	ND	ND	ND	ND	ND	ND	ND	ND	ND	ND	ND	ND	ND
ERR025716	ESC_AA8089AA_AS	Reference Isolate	Reference Isolate	Reference Isolate	Reference Isolate	Reference Isolate	Reference Isolate	Available	1	N/A	ERR025716					N/A	ND	No	0	0	0	Absent	3.9	3		Strong	ND	ND	ND	ND	ND	ND	ND	ND	ND	ND	ND	ND	ND	ND	ND	ND	ND	ND	ND	ND	ND	ND	ND
ERR025718	ESC_BA7738AA_AS	Reference Isolate	Reference Isolate	Reference Isolate	Reference Isolate	Reference Isolate	Reference Isolate	Available	1	N/A	ERR025718					N/A	ND	No	0	0	0	Absent	3.7.1	3	Global III	Strong	ND	ND	ND	ND	ND	ND	ND	ND	ND	ND	ND	ND	ND	ND	ND	ND	ND	ND	ND	ND	ND	ND	ND
ERR025734	ESC_BA1596AA_AS	Reference Isolate	Reference Isolate	Reference Isolate	Reference Isolate	Reference Isolate	Reference Isolate	Available	1	N/A	ERR025734					N/A	ND	No	0	0	0	Absent	2.4.1	2		Strong	ND	ND	ND	ND	ND	ND	ND	ND	ND	ND	ND	ND	ND	ND	ND	ND	ND	ND	ND	ND	ND	ND	ND
ERR025735	ESC_BA9513AA_AS	Reference Isolate	Reference Isolate	Reference Isolate	Reference Isolate	Reference Isolate	Reference Isolate	Available	1	N/A	ERR025735					N/A	ND	No	0	0	0	Absent	2.1.4	2		Strong	ND	ND	ND	ND	ND	ND	ND	ND	ND	ND	ND	ND	ND	ND	ND	ND	ND	ND	ND	ND	ND	ND	ND
ERR025737	ESC_BA6668AA_AS	Reference Isolate	Reference Isolate	Reference Isolate	Reference Isolate	Reference Isolate	Reference Isolate	Available	1	N/A	ERR025737					N/A	ND	No	0	0	0	Absent	4	4	Lineage IV	Strong	ND	ND	ND	ND	ND	ND	ND	ND	ND	ND	ND	ND	ND	ND	ND	ND	ND	ND	ND	ND	ND	ND	ND
ERR025738	ESC_BA5798AA_AS	Reference Isolate	Reference Isolate	Reference Isolate	Reference Isolate	Reference Isolate	Reference Isolate	Available	1	N/A	ERR025738					N/A	ND	No	0	0	0	Absent	1.6.3	1		Strong	ND	ND	ND	ND	ND	ND	ND	ND	ND	ND	ND	ND	ND	ND	ND	ND	ND	ND	ND	ND	ND	ND	ND
ERR025691	ESC_BA1182AA_AS	Reference Isolate	Reference Isolate	Reference Isolate	Reference Isolate	Reference Isolate	Reference Isolate	Available	1	N/A	ERR025691					N/A	ND	No	0	1	0	Absent	2.8.1	2	Korea II	Strong	ND	ND	ND	ND	ND	ND	ND	ND	ND	ND	ND	ND	ND	ND	ND	ND	ND	ND	ND	ND	ND	ND	ND
ERR025758	ESC_EB6708AA_AS	Reference Isolate	Reference Isolate	Reference Isolate	Reference Isolate	Reference Isolate	Reference Isolate	Available	1	N/A	ERR025758					N/A	ND	No	0	0	0	Absent	3.7.33	3	Global III	Strong	ND	ND	ND	ND	ND	ND	ND	ND	ND	ND	ND	ND	ND	ND	ND	ND	ND	ND	ND	ND	ND	ND	ND
ERR025759	ESC_BA0885AA_AS	Reference Isolate	Reference Isolate	Reference Isolate	Reference Isolate	Reference Isolate	Reference Isolate	Available	1	N/A	ERR025759					N/A	ND	No	0	0	0	Absent	3.7.17	3	Global III	Strong	ND	ND	ND	ND	ND	ND	ND	ND	ND	ND	ND	ND	ND	ND	ND	ND	ND	ND	ND	ND	ND	ND	ND
ERR025761	ESC_AA9374AA_AS	Reference Isolate	Reference Isolate	Reference Isolate	Reference Isolate	Reference Isolate	Reference Isolate	Available	1	N/A	ERR025761					N/A	ND	No	0	0	0	Absent	3.5	3		Strong	ND	ND	ND	ND	ND	ND	ND	ND	ND	ND	ND	ND	ND	ND	ND	ND	ND	ND	ND	ND	ND	ND	ND
ERR025762	ESC_BA0786AA_AS	Reference Isolate	Reference Isolate	Reference Isolate	Reference Isolate	Reference Isolate	Reference Isolate	Available	1	N/A	ERR025762					N/A	ND	No	0	0	0	Absent	2.5.2	2		Strong	ND	ND	ND	ND	ND	ND	ND	ND	ND	ND	ND	ND	ND	ND	ND	ND	ND	ND	ND	ND	ND	ND	ND
ERR025765	ESC_AA8150AA_AS	Reference Isolate	Reference Isolate	Reference Isolate	Reference Isolate	Reference Isolate	Reference Isolate	Available	1	N/A	ERR025765					N/A	ND	No	0	0	0	Absent	1.5.3	1		Strong	ND	ND	ND	ND	ND	ND	ND	ND	ND	ND	ND	ND	ND	ND	ND	ND	ND	ND	ND	ND	ND	ND	ND
ERR025722	ESC_CA1705AA_AS	Reference Isolate	Reference Isolate	Reference Isolate	Reference Isolate	Reference Isolate	Reference Isolate	Available	1	N/A	ERR025722					N/A	ND	No	0	0	0	Absent	1.6.4	1		Weak	ND	ND	ND	ND	ND	ND	ND	ND	ND	ND	ND	ND	ND	ND	ND	ND	ND	ND	ND	ND	ND	ND	ND
ERR025724	ESC_CA2530AA_AS	Reference Isolate	Reference Isolate	Reference Isolate	Reference Isolate	Reference Isolate	Reference Isolate	Available	1	N/A	ERR025724					N/A	ND	No	0	0	0	Absent	2.9.1	2	Latin America IIa	Moderate	ND	ND	ND	ND	ND	ND	ND	ND	ND	ND	ND	ND	ND	ND	ND	ND	ND	ND	ND	ND	ND	ND	ND
ERR025726	ESC_BA9069AA_AS	Reference Isolate	Reference Isolate	Reference Isolate	Reference Isolate	Reference Isolate	Reference Isolate	Available	1	N/A	ERR025726					N/A	ND	No	0	0	0	Absent	2.1.2	2		Strong	ND	ND	ND	ND	ND	ND	ND	ND	ND	ND	ND	ND	ND	ND	ND	ND	ND	ND	ND	ND	ND	ND	ND
ERR025727	ESC_BA3963AA_AS	Reference Isolate	Reference Isolate	Reference Isolate	Reference Isolate	Reference Isolate	Reference Isolate	Available	1	N/A	ERR025727					N/A	ND	No	0	0	0	Absent	2.1.3	2		Strong	ND	ND	ND	ND	ND	ND	ND	ND	ND	ND	ND	ND	ND	ND	ND	ND	ND	ND	ND	ND	ND	ND	ND
ERR025732	ESC_DB1764AA_AS	Reference Isolate	Reference Isolate	Reference Isolate	Reference Isolate	Reference Isolate	Reference Isolate	Available	1	N/A	ERR025732					N/A	ND	No	0	0	0	Absent	3.2	3		Strong	ND	ND	ND	ND	ND	ND	ND	ND	ND	ND	ND	ND	ND	ND	ND	ND	ND	ND	ND	ND	ND	ND	ND
ERR025748	ESC_BA0527AA_AS	Reference Isolate	Reference Isolate	Reference Isolate	Reference Isolate	Reference Isolate	Reference Isolate	Available	1	N/A	ERR025748					N/A	ND	No	0	0	0	Absent	3.7.30.2	3	Global III Middle East III	Strong	ND	ND	ND	ND	ND	ND	ND	ND	ND	ND	ND	ND	ND	ND	ND	ND	ND	ND	ND	ND	ND	ND	ND
ERR025749	ESC_BA9847AA_AS	Reference Isolate	Reference Isolate	Reference Isolate	Reference Isolate	Reference Isolate	Reference Isolate	Available	1	N/A	ERR025749					N/A	ND	No	0	0	0	Absent	3.1	3		Strong	ND	ND	ND	ND	ND	ND	ND	ND	ND	ND	ND	ND	ND	ND	ND	ND	ND	ND	ND	ND	ND	ND	ND
ERR025750	ESC_HA0475AA_AS	Reference Isolate	Reference Isolate	Reference Isolate	Reference Isolate	Reference Isolate	Reference Isolate	Available	1	N/A	ERR025750					N/A	ND	No	0	0	0	Absent	3.8	3		Strong	ND	ND	ND	ND	ND	ND	ND	ND	ND	ND	ND	ND	ND	ND	ND	ND	ND	ND	ND	ND	ND	ND	ND
ERR025751	ESC_CA2272AA_AS	Reference Isolate	Reference Isolate	Reference Isolate	Reference Isolate	Reference Isolate	Reference Isolate	Available	1	N/A	ERR025751					N/A	ND	No	0	0	0	Absent	2.2	2		Strong	ND	ND	ND	ND	ND	ND	ND	ND	ND	ND	ND	ND	ND	ND	ND	ND	ND	ND	ND	ND	ND	ND	ND
ERR025753	ESC_BA8564AA_AS	Reference Isolate	Reference Isolate	Reference Isolate	Reference Isolate	Reference Isolate	Reference Isolate	Available	1	N/A	ERR025753					N/A	ND	No	0	0	0	Absent	2.10.9	2	Latin America IIa	Strong	ND	ND	ND	ND	ND	ND	ND	ND	ND	ND	ND	ND	ND	ND	ND	ND	ND	ND	ND	ND	ND	ND	ND
ERR025754	ESC_BA0144AA_AS	Reference Isolate	Reference Isolate	Reference Isolate	Reference Isolate	Reference Isolate	Reference Isolate	Available	1	N/A	ERR025754					N/A	ND	No	0	0	0	Absent	1.5.2	1		Strong	ND	ND	ND	ND	ND	ND	ND	ND	ND	ND	ND	ND	ND	ND	ND	ND	ND	ND	ND	ND	ND	ND	ND
ERR025755	ESC_CA3234AA_AS	Reference Isolate	Reference Isolate	Reference Isolate	Reference Isolate	Reference Isolate	Reference Isolate	Available	1	N/A	ERR025755					N/A	ND	No	0	0	0	Absent	1.6.2	1		Weak	ND	ND	ND	ND	ND	ND	ND	ND	ND	ND	ND	ND	ND	ND	ND	ND	ND	ND	ND	ND	ND	ND	ND
ERR025756	ESC_AA8439AA_AS	Reference Isolate	Reference Isolate	Reference Isolate	Reference Isolate	Reference Isolate	Reference Isolate	Available	1	N/A	ERR025756					N/A	ND	No	0	0	0	Absent	1.6.1	1		Weak	ND	ND	ND	ND	ND	ND	ND	ND	ND	ND	ND	ND	ND	ND	ND	ND	ND	ND	ND	ND	ND	ND	ND
ERR024604	ESC_BA0255AA_AS	Reference Isolate	Reference Isolate	Reference Isolate	Reference Isolate	Reference Isolate	Reference Isolate	Available	1	N/A	ERR024604					N/A	ND	No	0	0	0	Absent	2.5.1	2		Strong	ND	ND	ND	ND	ND	ND	ND	ND	ND	ND	ND	ND	ND	ND	ND	ND	ND	ND	ND	ND	ND	ND	ND
ERR024605	ESC_BA0539AA_AS	Reference Isolate	Reference Isolate	Reference Isolate	Reference Isolate	Reference Isolate	Reference Isolate	Available	1	N/A	ERR024605					N/A	ND	No	0	0	0	Absent	2.10.8	2	Latin America IIa	Strong	ND	ND	ND	ND	ND	ND	ND	ND	ND	ND	ND	ND	ND	ND	ND	ND	ND	ND	ND	ND	ND	ND	ND
ERR024606	ESC_AA8524AA_AS	Reference Isolate	Reference Isolate	Reference Isolate	Reference Isolate	Reference Isolate	Reference Isolate	Available	1	N/A	ERR024606					N/A	ND	No	0	0	0	Absent	1.1	1		Weak	ND	ND	ND	ND	ND	ND	ND	ND	ND	ND	ND	ND	ND	ND	ND	ND	ND	ND	ND	ND	ND	ND	ND
ERR028706	ESC_CA5988AA_AS	Reference Isolate	Reference Isolate	Reference Isolate	Reference Isolate	Reference Isolate	Reference Isolate	Available	1	N/A	ERR028706					N/A	ND	No	0	0	0	Absent	2.1.5	2		Strong	ND	ND	ND	ND	ND	ND	ND	ND	ND	ND	ND	ND	ND	ND	ND	ND	ND	ND	ND	ND	ND	ND	ND
ERR024065	ESC_BA9341AA_AS	Reference Isolate	Reference Isolate	Reference Isolate	Reference Isolate	Reference Isolate	Reference Isolate	Available	1	N/A	ERR024065					N/A	ND	No	0	0	0	Absent	2.1.6	2		Strong	ND	ND	ND	ND	ND	ND	ND	ND	ND	ND	ND	ND	ND	ND	ND	ND	ND	ND	ND	ND	ND	ND	ND
ERR024072	ESC_CA3611AA_AS	Reference Isolate	Reference Isolate	Reference Isolate	Reference Isolate	Reference Isolate	Reference Isolate	Available	1	N/A	ERR024072					N/A	ND	No	0	0	0	Absent	2.11.5	2		N/A	ND	ND	ND	ND	ND	ND	ND	ND	ND	ND	ND	ND	ND	ND	ND	ND	ND	ND	ND	ND	ND	ND	ND
ERR028685	ESC_DB1830AA_AS	Reference Isolate	Reference Isolate	Reference Isolate	Reference Isolate	Reference Isolate	Reference Isolate	Available	1	N/A	ERR028685					N/A	ND	No	0	0	0	Absent	3.4.5	3	Latin America III	Strong	ND	ND	ND	ND	ND	ND	ND	ND	ND	ND	ND	ND	ND	ND	ND	ND	ND	ND	ND	ND	ND	ND	ND
ERR024078	ESC_BA5736AA_AS	Reference Isolate	Reference Isolate	Reference Isolate	Reference Isolate	Reference Isolate	Reference Isolate	Available	1	N/A	ERR024078					N/A	ND	No	0	0	0	Absent	3.4.6	3	Latin America III	Strong	ND	ND	ND	ND	ND	ND	ND	ND	ND	ND	ND	ND	ND	ND	ND	ND	ND	ND	ND	ND	ND	ND	ND
ERR028688	ESC_HA0479AA_AS	Reference Isolate	Reference Isolate	Reference Isolate	Reference Isolate	Reference Isolate	Reference Isolate	Available	1	N/A	ERR028688					N/A	ND	No	0	0	0	Absent	3.1	3		Strong	ND	ND	ND	ND	ND	ND	ND	ND	ND	ND	ND	ND	ND	ND	ND	ND	ND	ND	ND	ND	ND	ND	ND
ERR028694	ESC_FA7103AA_AS	Reference Isolate	Reference Isolate	Reference Isolate	Reference Isolate	Reference Isolate	Reference Isolate	Available	1	N/A	ERR028694					N/A	ND	No	0	0	0	Absent	3.7.32	3	Global III	Strong	ND	ND	ND	ND	ND	ND	ND	ND	ND	ND	ND	ND	ND	ND	ND	ND	ND	ND	ND	ND	ND	ND	ND
ERR028695	ESC_BA6348AA_AS	Reference Isolate	Reference Isolate	Reference Isolate	Reference Isolate	Reference Isolate	Reference Isolate	Available	1	N/A	ERR028695					N/A	ND	No	0	0	0	Absent	3.7.30.3	3	Global III Middle East III	Strong	ND	ND	ND	ND	ND	ND	ND	ND	ND	ND	ND	ND	ND	ND	ND	ND	ND	ND	ND	ND	ND	ND	ND
ERR200524	ESC_EB2865AA_AS	Reference Isolate	Reference Isolate	Reference Isolate	Reference Isolate	Reference Isolate	Reference Isolate	Available	1	N/A	ERR200524					N/A	ND	No	0	0	0	Absent	5.1.6	5		Strong	ND	ND	ND	ND	ND	ND	ND	ND	ND	ND	ND	ND	ND	ND	ND	ND	ND	ND	ND	ND	ND	ND	ND
ERR200523	ESC_EB2866AA_AS	Reference Isolate	Reference Isolate	Reference Isolate	Reference Isolate	Reference Isolate	Reference Isolate	Available	1	N/A	ERR200523					N/A	ND	No	0	0	0	Absent	2.12.3	2	Latin America IIb	Strong	ND	ND	ND	ND	ND	ND	ND	ND	ND	ND	ND	ND	ND	ND	ND	ND	ND	ND	ND	ND	ND	ND	ND
ERR200520	ESC_EB2869AA_AS	Reference Isolate	Reference Isolate	Reference Isolate	Reference Isolate	Reference Isolate	Reference Isolate	Available	1	N/A	ERR200520					N/A	ND	No	0	0	0	Absent	2.10.6	2	Latin America IIa	Strong	ND	ND	ND	ND	ND	ND	ND	ND	ND	ND	ND	ND	ND	ND	ND	ND	ND	ND	ND	ND	ND	ND	ND
ERR200519	ESC_EB2870AA_AS	Reference Isolate	Reference Isolate	Reference Isolate	Reference Isolate	Reference Isolate	Reference Isolate	Available	1	N/A	ERR200519					N/A	ND	No	0	0	0	Absent	2.12.2	2	Latin America IIb	Strong	ND	ND	ND	ND	ND	ND	ND	ND	ND	ND	ND	ND	ND	ND	ND	ND	ND	ND	ND	ND	ND	ND	ND
ERR200518	ESC_EB2871AA_AS	Reference Isolate	Reference Isolate	Reference Isolate	Reference Isolate	Reference Isolate	Reference Isolate	Available	1	N/A	ERR200518					N/A	ND	No	0	0	0	Absent	2.12.1	2	Latin America IIb	Strong	ND	ND	ND	ND	ND	ND	ND	ND	ND	ND	ND	ND	ND	ND	ND	ND	ND	ND	ND	ND	ND	ND	ND
ERR200511	ESC_EB2877AA_AS	Reference Isolate	Reference Isolate	Reference Isolate	Reference Isolate	Reference Isolate	Reference Isolate	Available	1	N/A	ERR200511					N/A	ND	No	0	0	0	Absent	2.10.5	2	Latin America IIa	Strong	ND	ND	ND	ND	ND	ND	ND	ND	ND	ND	ND	ND	ND	ND	ND	ND	ND	ND	ND	ND	ND	ND	ND
ERR200508	ESC_EB2880AA_AS	Reference Isolate	Reference Isolate	Reference Isolate	Reference Isolate	Reference Isolate	Reference Isolate	Available	1	N/A	ERR200508					N/A	ND	No	0	0	0	Absent	2.9.2	2	Latin America IIa	Strong	ND	ND	ND	ND	ND	ND	ND	ND	ND	ND	ND	ND	ND	ND	ND	ND	ND	ND	ND	ND	ND	ND	ND
ERR200507	ESC_EB2881AA_AS	Reference Isolate	Reference Isolate	Reference Isolate	Reference Isolate	Reference Isolate	Reference Isolate	Available	1	N/A	ERR200507					N/A	ND	No	0	0	0	Absent	2.10.4	2	Latin America IIa	Strong	ND	ND	ND	ND	ND	ND	ND	ND	ND	ND	ND	ND	ND	ND	ND	ND	ND	ND	ND	ND	ND	ND	ND
ERR200506	ESC_EB2882AA_AS	Reference Isolate	Reference Isolate	Reference Isolate	Reference Isolate	Reference Isolate	Reference Isolate	Available	1	N/A	ERR200506					N/A	ND	No	0	0	0	Absent	2.10.3	2	Latin America IIa	Strong	ND	ND	ND	ND	ND	ND	ND	ND	ND	ND	ND	ND	ND	ND	ND	ND	ND	ND	ND	ND	ND	ND	ND
ERR200505	ESC_EB7011AA_AS	Reference Isolate	Reference Isolate	Reference Isolate	Reference Isolate	Reference Isolate	Reference Isolate	Available	1	N/A	ERR200505					N/A	ND	No	0	0	0	Absent	3.4.2	3	Latin America III	Strong	ND	ND	ND	ND	ND	ND	ND	ND	ND	ND	ND	ND	ND	ND	ND	ND	ND	ND	ND	ND	ND	ND	ND
ERR200503	ESC_EB2883AA_AS	Reference Isolate	Reference Isolate	Reference Isolate	Reference Isolate	Reference Isolate	Reference Isolate	Available	1	N/A	ERR200503					N/A	ND	No	0	0	0	Absent	2.11.1	2	Latin America IIb	Strong	ND	ND	ND	ND	ND	ND	ND	ND	ND	ND	ND	ND	ND	ND	ND	ND	ND	ND	ND	ND	ND	ND	ND
ERR200479	ESC_EB7036AA_AS	Reference Isolate	Reference Isolate	Reference Isolate	Reference Isolate	Reference Isolate	Reference Isolate	Available	1	N/A	ERR200479					N/A	ND	No	0	0	0	Absent	3.7.22	3	Global III	Strong	ND	ND	ND	ND	ND	ND	ND	ND	ND	ND	ND	ND	ND	ND	ND	ND	ND	ND	ND	ND	ND	ND	ND
ERR200468	ESC_EB7047AA_AS	Reference Isolate	Reference Isolate	Reference Isolate	Reference Isolate	Reference Isolate	Reference Isolate	Available	1	N/A	ERR200468					N/A	ND	No	0	0	0	Absent	3.7.23	3	Global III	Strong	ND	ND	ND	ND	ND	ND	ND	ND	ND	ND	ND	ND	ND	ND	ND	ND	ND	ND	ND	ND	ND	ND	ND
ERR047229	ESC_EB7245AA_AS	Reference Isolate	Reference Isolate	Reference Isolate	Reference Isolate	Reference Isolate	Reference Isolate	Available	1	N/A	ERR047229					N/A	ND	No	0	1	0	Absent	3.7.29.1.4	3	Global III VN2.KH1	Strong	ND	ND	ND	ND	ND	ND	ND	ND	ND	ND	ND	ND	ND	ND	ND	ND	ND	ND	ND	ND	ND	ND	ND
ERR047428	ESC_EB7250AA_AS	Reference Isolate	Reference Isolate	Reference Isolate	Reference Isolate	Reference Isolate	Reference Isolate	Available	1	N/A	ERR047428					N/A	ND	No	0	0	0	Absent	3.7.29.1.3	3	Global III VN2.Hue	Strong	ND	ND	ND	ND	ND	ND	ND	ND	ND	ND	ND	ND	ND	ND	ND	ND	ND	ND	ND	ND	ND	ND	ND
ERR047304	ESC_EB7326AA_AS	Reference Isolate	Reference Isolate	Reference Isolate	Reference Isolate	Reference Isolate	Reference Isolate	Available	1	N/A	ERR047304					N/A	ND	No	0	0	0	Absent	3.3	3		Strong	ND	ND	ND	ND	ND	ND	ND	ND	ND	ND	ND	ND	ND	ND	ND	ND	ND	ND	ND	ND	ND	ND	ND
ERR042775	ESC_EB7333AA_AS	Reference Isolate	Reference Isolate	Reference Isolate	Reference Isolate	Reference Isolate	Reference Isolate	Available	1	N/A	ERR042775					N/A	ND	No	0	0	0	Absent	3.7.30.4	3	Global III Israel III	Strong	ND	ND	ND	ND	ND	ND	ND	ND	ND	ND	ND	ND	ND	ND	ND	ND	ND	ND	ND	ND	ND	ND	ND
ERR316282	ESC_EB2946AA_AS	Reference Isolate	Reference Isolate	Reference Isolate	Reference Isolate	Reference Isolate	Reference Isolate	Available	1	N/A	ERR316282					N/A	ND	No	0	0	0	Absent	5.1.3	5		Strong	ND	ND	ND	ND	ND	ND	ND	ND	ND	ND	ND	ND	ND	ND	ND	ND	ND	ND	ND	ND	ND	ND	ND
ERR316218	ESC_EB7602AA_AS	Reference Isolate	Reference Isolate	Reference Isolate	Reference Isolate	Reference Isolate	Reference Isolate	Available	1	N/A	ERR316218					N/A	ND	No	0	0	0	Absent	3.4.3	3	Latin America III	Strong	ND	ND	ND	ND	ND	ND	ND	ND	ND	ND	ND	ND	ND	ND	ND	ND	ND	ND	ND	ND	ND	ND	ND
ERR316322	ESC_EB7655AA_AS	Reference Isolate	Reference Isolate	Reference Isolate	Reference Isolate	Reference Isolate	Reference Isolate	Available	1	N/A	ERR316322					N/A	ND	No	0	0	0	Absent	3.4.4	3	Latin America III	Strong	ND	ND	ND	ND	ND	ND	ND	ND	ND	ND	ND	ND	ND	ND	ND	ND	ND	ND	ND	ND	ND	ND	ND
ERR316321	ESC_EB2976AA_AS	Reference Isolate	Reference Isolate	Reference Isolate	Reference Isolate	Reference Isolate	Reference Isolate	Available	1	N/A	ERR316321					N/A	ND	No	0	0	0	Absent	2.11.3	2	Latin America IIb	Strong	ND	ND	ND	ND	ND	ND	ND	ND	ND	ND	ND	ND	ND	ND	ND	ND	ND	ND	ND	ND	ND	ND	ND
ERR316315	ESC_EB2982AA_AS	Reference Isolate	Reference Isolate	Reference Isolate	Reference Isolate	Reference Isolate	Reference Isolate	Available	1	N/A	ERR316315					N/A	ND	No	0	0	0	Absent	2.11.2	2	Latin America IIb	Strong	ND	ND	ND	ND	ND	ND	ND	ND	ND	ND	ND	ND	ND	ND	ND	ND	ND	ND	ND	ND	ND	ND	ND
ERR316313	ESC_EB2984AA_AS	Reference Isolate	Reference Isolate	Reference Isolate	Reference Isolate	Reference Isolate	Reference Isolate	Available	1	N/A	ERR316313					N/A	ND	No	0	0	0	Absent	2.10.7	2	Latin America IIa	Strong	ND	ND	ND	ND	ND	ND	ND	ND	ND	ND	ND	ND	ND	ND	ND	ND	ND	ND	ND	ND	ND	ND	ND
ERR316304	ESC_EB2990AA_AS	Reference Isolate	Reference Isolate	Reference Isolate	Reference Isolate	Reference Isolate	Reference Isolate	Available	1	N/A	ERR316304					N/A	ND	No	0	0	0	Absent	2.12.4	2	Latin America IIb	Strong	ND	ND	ND	ND	ND	ND	ND	ND	ND	ND	ND	ND	ND	ND	ND	ND	ND	ND	ND	ND	ND	ND	ND
ERR190781	ESC_EB7676AA_AS	Reference Isolate	Reference Isolate	Reference Isolate	Reference Isolate	Reference Isolate	Reference Isolate	Available	1	N/A	ERR190781					N/A	ND	No	0	0	0	Absent	3.7.5	3	Global III	Strong	ND	ND	ND	ND	ND	ND	ND	ND	ND	ND	ND	ND	ND	ND	ND	ND	ND	ND	ND	ND	ND	ND	ND
ERR212338	ESC_EB3014AA_AS	Reference Isolate	Reference Isolate	Reference Isolate	Reference Isolate	Reference Isolate	Reference Isolate	Available	1	N/A	ERR212338					N/A	ND	No	0	0	0	Absent	5.1.2	5		Strong	ND	ND	ND	ND	ND	ND	ND	ND	ND	ND	ND	ND	ND	ND	ND	ND	ND	ND	ND	ND	ND	ND	ND
ERR1364308	ESC_EB3121AA_AS	Reference Isolate	Reference Isolate	Reference Isolate	Reference Isolate	Reference Isolate	Reference Isolate	Available	1	N/A	ERR1364308					N/A	ND	No	0	0	0	Absent	2.10.2	2	Latin America IIa	Strong	ND	ND	ND	ND	ND	ND	ND	ND	ND	ND	ND	ND	ND	ND	ND	ND	ND	ND	ND	ND	ND	ND	ND
ERR1364304	ESC_GA6446AA_AS	Reference Isolate	Reference Isolate	Reference Isolate	Reference Isolate	Reference Isolate	Reference Isolate	Available	1	N/A	ERR1364304					N/A	ND	No	0	0	0	Absent	3.7.4	3	Global III	Strong	ND	ND	ND	ND	ND	ND	ND	ND	ND	ND	ND	ND	ND	ND	ND	ND	ND	ND	ND	ND	ND	ND	ND
ERR1364286	ESC_EB3126AA_AS	Reference Isolate	Reference Isolate	Reference Isolate	Reference Isolate	Reference Isolate	Reference Isolate	Available	1	N/A	ERR1364286					N/A	ND	No	0	1	0	Absent	3.6.1	3	CipR_parent	Strong	ND	ND	ND	ND	ND	ND	ND	ND	ND	ND	ND	ND	ND	ND	ND	ND	ND	ND	ND	ND	ND	ND	ND
ERR1364284	ESC_GA6426AA_AS	Reference Isolate	Reference Isolate	Reference Isolate	Reference Isolate	Reference Isolate	Reference Isolate	Available	1	N/A	ERR1364284					N/A	ND	No	0	0	0	Absent	3.7.26	3	Global III	Strong	ND	ND	ND	ND	ND	ND	ND	ND	ND	ND	ND	ND	ND	ND	ND	ND	ND	ND	ND	ND	ND	ND	ND
ERR1364271	ESC_GA6413AA_AS	Reference Isolate	Reference Isolate	Reference Isolate	Reference Isolate	Reference Isolate	Reference Isolate	Available	1	N/A	ERR1364271					N/A	ND	No	0	0	0	Absent	3.7.10	3	Global III	Strong	ND	ND	ND	ND	ND	ND	ND	ND	ND	ND	ND	ND	ND	ND	ND	ND	ND	ND	ND	ND	ND	ND	ND
ERR1364246	ESC_EB3135AA_AS	Reference Isolate	Reference Isolate	Reference Isolate	Reference Isolate	Reference Isolate	Reference Isolate	Available	1	N/A	ERR1364246					N/A	ND	No	0	0	0	Absent	2.3	2		Strong	ND	ND	ND	ND	ND	ND	ND	ND	ND	ND	ND	ND	ND	ND	ND	ND	ND	ND	ND	ND	ND	ND	ND
ERR1364235	ESC_GA6371AA_AS	Reference Isolate	Reference Isolate	Reference Isolate	Reference Isolate	Reference Isolate	Reference Isolate	Available	1	N/A	ERR1364235					N/A	ND	No	0	0	0	Absent	3.7.16	3	Global III	Strong	ND	ND	ND	ND	ND	ND	ND	ND	ND	ND	ND	ND	ND	ND	ND	ND	ND	ND	ND	ND	ND	ND	ND
ERR1364233	ESC_EB3138AA_AS	Reference Isolate	Reference Isolate	Reference Isolate	Reference Isolate	Reference Isolate	Reference Isolate	Available	1	N/A	ERR1364233					N/A	ND	No	1	1	1	Present	3.6.1.1.3.1	3	CipR.MSM1	Strong	ND	ND	ND	ND	ND	ND	ND	ND	ND	ND	ND	ND	ND	ND	ND	ND	ND	ND	ND	ND	ND	ND	ND
ERR1364222	ESC_GA6358AA_AS	Reference Isolate	Reference Isolate	Reference Isolate	Reference Isolate	Reference Isolate	Reference Isolate	Available	1	N/A	ERR1364222					N/A	ND	No	0	0	0	Absent	3.7.19	3	Global III	Strong	ND	ND	ND	ND	ND	ND	ND	ND	ND	ND	ND	ND	ND	ND	ND	ND	ND	ND	ND	ND	ND	ND	ND
ERR1364211	ESC_GA6347AA_AS	Reference Isolate	Reference Isolate	Reference Isolate	Reference Isolate	Reference Isolate	Reference Isolate	Available	1	N/A	ERR1364211					N/A	ND	No	0	1	0	Absent	3.7.6	3	Global III	Strong	ND	ND	ND	ND	ND	ND	ND	ND	ND	ND	ND	ND	ND	ND	ND	ND	ND	ND	ND	ND	ND	ND	ND
ERR1364190	ESC_GA6326AA_AS	Reference Isolate	Reference Isolate	Reference Isolate	Reference Isolate	Reference Isolate	Reference Isolate	Available	1	N/A	ERR1364190					N/A	ND	No	0	0	0	Absent	3.7.8	3	Global III	Strong	ND	ND	ND	ND	ND	ND	ND	ND	ND	ND	ND	ND	ND	ND	ND	ND	ND	ND	ND	ND	ND	ND	ND
ERR1364187	ESC_GA6323AA_AS	Reference Isolate	Reference Isolate	Reference Isolate	Reference Isolate	Reference Isolate	Reference Isolate	Available	1	N/A	ERR1364187					N/A	ND	No	0	0	0	Absent	3.7.25	3	MSM4	Strong	ND	ND	ND	ND	ND	ND	ND	ND	ND	ND	ND	ND	ND	ND	ND	ND	ND	ND	ND	ND	ND	ND	ND
ERR1364182	ESC_GA6318AA_AS	Reference Isolate	Reference Isolate	Reference Isolate	Reference Isolate	Reference Isolate	Reference Isolate	Available	1	N/A	ERR1364182					N/A	ND	No	0	0	0	Absent	3.7.12	3	Global III	Strong	ND	ND	ND	ND	ND	ND	ND	ND	ND	ND	ND	ND	ND	ND	ND	ND	ND	ND	ND	ND	ND	ND	ND
ERR1364176	ESC_GA6312AA_AS	Reference Isolate	Reference Isolate	Reference Isolate	Reference Isolate	Reference Isolate	Reference Isolate	Available	1	N/A	ERR1364176					N/A	ND	No	0	1	0	Absent	3.7.21	3	Global III	Strong	ND	ND	ND	ND	ND	ND	ND	ND	ND	ND	ND	ND	ND	ND	ND	ND	ND	ND	ND	ND	ND	ND	ND
ERR1364175	ESC_EB3151AA_AS	Reference Isolate	Reference Isolate	Reference Isolate	Reference Isolate	Reference Isolate	Reference Isolate	Available	1	N/A	ERR1364175					N/A	ND	No	0	0	0	Absent	1.5.1	1		Weak	ND	ND	ND	ND	ND	ND	ND	ND	ND	ND	ND	ND	ND	ND	ND	ND	ND	ND	ND	ND	ND	ND	ND
ERR1364174	ESC_EB3152AA_AS	Reference Isolate	Reference Isolate	Reference Isolate	Reference Isolate	Reference Isolate	Reference Isolate	Available	1	N/A	ERR1364174					N/A	ND	No	0	0	0	Absent	2.1.1	2		Strong	ND	ND	ND	ND	ND	ND	ND	ND	ND	ND	ND	ND	ND	ND	ND	ND	ND	ND	ND	ND	ND	ND	ND
ERR1364160	ESC_GA6296AA_AS	Reference Isolate	Reference Isolate	Reference Isolate	Reference Isolate	Reference Isolate	Reference Isolate	Available	1	N/A	ERR1364160					N/A	ND	No	0	0	0	Absent	3.7.20	3	Global III	Strong	ND	ND	ND	ND	ND	ND	ND	ND	ND	ND	ND	ND	ND	ND	ND	ND	ND	ND	ND	ND	ND	ND	ND
ERR1364151	ESC_GA6287AA_AS	Reference Isolate	Reference Isolate	Reference Isolate	Reference Isolate	Reference Isolate	Reference Isolate	Available	1	N/A	ERR1364151					N/A	ND	No	0	0	0	Absent	3.7.27	3	Global III	Strong	ND	ND	ND	ND	ND	ND	ND	ND	ND	ND	ND	ND	ND	ND	ND	ND	ND	ND	ND	ND	ND	ND	ND
ERR1364146	ESC_GA6282AA_AS	Reference Isolate	Reference Isolate	Reference Isolate	Reference Isolate	Reference Isolate	Reference Isolate	Available	1	N/A	ERR1364146					N/A	ND	No	0	0	0	Absent	3.7.11	3	Global III	Strong	ND	ND	ND	ND	ND	ND	ND	ND	ND	ND	ND	ND	ND	ND	ND	ND	ND	ND	ND	ND	ND	ND	ND
SRR3531920	ESC_GA8479AA_AS	2016	M	16 - 60	England	Yes	Africa	Available	1	N/A	SRR3531920			PRJNA315192		1.3.3.3.506	No	No	0	0	0	Absent	3.7.25	3	MSM4	Strong	ND	ND	Absent	Absent	Present	Absent	Absent	Present	Absent	Absent	Present	Absent	Present	Absent	Absent	Absent	Absent	Absent	Absent	Present	Absent	Absent	Absent
SRR3531917	ESC_EB3171AA_AS	2016	M	16 - 60	England	Unknown	N/A	Available	1	N/A	SRR3531917			PRJNA315192		1.1.1.1.546	No	Yes	1	1	1	Present	3.6.1.1.2	3	CipR.MSM5	Strong	ND	ND	Absent	Absent	Absent	Absent	Present	Present	Absent	Absent	Present	Absent	Present	Absent	Absent	Absent	Absent	Absent	Absent	Absent	Absent	Absent	Absent
SRR3531916	ESC_GA8475AA_AS	2016	M	16 - 60	England	Yes	Africa	Available	1	N/A	SRR3531916			PRJNA315192		1.3.167.372.497	No	No	0	0	0	Absent	3.7.11	3	Global III	Strong	ND	ND	Absent	Absent	Present	Absent	Absent	Present	Absent	Absent	Present	Absent	Present	Absent	Absent	Absent	Absent	Absent	Absent	Absent	Absent	Absent	Absent
SRR3531914	ESC_GA8474AA_AS	2016	F	16 - 60	England	Yes	Asia	Available	1	N/A	SRR3531914			PRJNA315192		1.3.11.16.153	No	No	0	0	0	Absent	3.7.18	3	Global III	Strong	ND	ND	Absent	Absent	Present	Absent	Absent	Present	Absent	Absent	Present	Absent	Present	Absent	Absent	Absent	Absent	Absent	Absent	Absent	Absent	Absent	Absent
SRR3531907	ESC_GA8467AA_AS	2016	F	16 - 60	England	Yes	Africa	Available	1	N/A	SRR3531907			PRJNA315192		1.3.89.397.531	No	No	0	0	0	Absent	3.7	3	Global III	Strong	ND	ND	Absent	Absent	Present	Absent	Absent	Present	Absent	Absent	Present	Absent	Present	Absent	Absent	Absent	Absent	Absent	Absent	Absent	Absent	Absent	Absent
SRR3531906	ESC_GA8466AA_AS	2016	M	16 - 60	England	Unknown	N/A	Available	1	N/A	SRR3531906			PRJNA315192		1.55.108.223.488	No	No	0	0	0	Absent	3.7.3	3	Global III	Strong	ND	ND	Absent	Absent	Present	Absent	Absent	Present	Absent	Absent	Present	Absent	Present	Absent	Absent	Absent	Absent	Absent	Absent	Absent	Absent	Absent	Absent
SRR3531905	ESC_GA8465AA_AS	2016	M	16 - 60	England	Yes	Asia	Available	1	N/A	SRR3531905			PRJNA315192		1.1.1.413.560	No	No	1	1	1	Present	3.6.1.1.3	3	CipR	Strong	ND	ND	Absent	Absent	Absent	Absent	Absent	Present	Absent	Absent	Present	Absent	Present	Absent	Absent	Absent	Absent	Absent	Absent	Absent	Absent	Absent	Present
SRR3531898	ESC_EB8591AA_AS	2016	F	16 - 60	England	Yes	North America	Available	1	N/A	SRR3531898			PRJNA315192		1.3.11.394.528	No	No	0	0	0	Absent	3.7.18	3	Global III	Strong	ND	ND	Absent	Absent	Present	Absent	Absent	Present	Absent	Absent	Present	Absent	Present	Absent	Absent	Absent	Absent	Absent	Absent	Absent	Absent	Absent	Absent
SRR3531895	ESC_GA8455AA_AS	2016	F	16 - 60	England	Yes	Asia	Available	1	N/A	SRR3531895			PRJNA315192		1.1.1.348.467	No	No	1	1	1	Present	3.6.1.1.1	3	CipR.SEA	Strong	ND	ND	Absent	Absent	Absent	Absent	Absent	Present	Absent	Absent	Present	Absent	Present	Absent	Absent	Absent	Absent	Present	Absent	Absent	Absent	Absent	Absent
SRR3531890	ESC_EB3180AA_AS	2016	F	> 60	England	No	N/A	Available	1	N/A	SRR3531890			PRJNA315192		1.1.1.1.331	No	No	1	1	1	Present	3.6.1.1	3	CipR	Strong	ND	ND	Absent	Absent	Absent	Absent	Absent	Present	Absent	Absent	Present	Absent	Present	Absent	Absent	Absent	Absent	Absent	Absent	Absent	Absent	Absent	Absent
SRR3531887	ESC_GA8448AA_AS	2016	M	> 60	England	Unknown	N/A	Available	1	N/A	SRR3531887			PRJNA315192		1.3.3.9.207	No	No	0	0	0	Absent	3.7.25	3	MSM4	Strong	ND	ND	Absent	Absent	Present	Absent	Present	Present	Absent	Absent	Absent	Absent	Absent	Absent	Absent	Absent	Absent	Absent	Present	Absent	Absent	Absent	Absent
SRR3531885	ESC_EB3181AA_AS	2016	F	16 - 60	England	Yes	Asia	Available	1	N/A	SRR3531885			PRJNA315192		1.1.1.1.505	No	No	1	1	1	Present	3.6.1.1	3	CipR	Strong	ND	ND	Absent	Absent	Absent	Absent	Absent	Present	Absent	Absent	Present	Absent	Present	Absent	Absent	Absent	Absent	Absent	Absent	Absent	Absent	Absent	Absent
SRR3531884	ESC_GA8445AA_AS	2016	F	< 16	England	Unknown	N/A	Available	1	N/A	SRR3531884			PRJNA315192		1.134.171.362.483	No	No	0	0	0	Absent	3.7.30.4	3	Global III Israel III	Strong	ND	ND	Absent	Absent	Present	Absent	Absent	Present	Absent	Absent	Absent	Absent	Absent	Absent	Absent	Absent	Absent	Absent	Absent	Absent	Absent	Absent	Absent
SRR3531880	ESC_EB8594AA_AS	2016	F	16 - 60	England	Unknown	N/A	Available	1	N/A	SRR3531880			PRJNA315192		1.3.11.394.528	No	No	0	0	0	Absent	3.7.18	3	Global III	Strong	ND	ND	Absent	Absent	Present	Absent	Absent	Present	Absent	Absent	Present	Absent	Present	Absent	Absent	Absent	Absent	Absent	Absent	Absent	Absent	Absent	Absent
SRR3531877	ESC_EB3184AA_AS	2016	F	16 - 60	England	Yes	North America	Available	1	N/A	SRR3531877			PRJNA315192		1.1.1.38.545	No	No	0	1	0	Absent	3.6.1	3	CipR_parent	Strong	ND	ND	Absent	Absent	Absent	Absent	Absent	Present	Absent	Absent	Present	Absent	Present	Absent	Absent	Absent	Absent	Absent	Absent	Absent	Absent	Absent	Absent
SRR3531876	ESC_GA8437AA_AS	2016	M	< 16	England	Unknown	N/A	Available	1	N/A	SRR3531876			PRJNA315192		1.3.40.69.518	No	No	0	0	0	Absent	3.7.30.1	3	Global III Middle East III	Strong	ND	ND	Absent	Absent	Present	Absent	Absent	Present	Absent	Absent	Present	Absent	Present	Absent	Absent	Absent	Absent	Present	Absent	Absent	Absent	Absent	Absent
SRR3531869	ESC_GA8431AA_AS	2016	F	16 - 60	England	Unknown	N/A	Available	1	N/A	SRR3531869			PRJNA315192		1.10.137.349.468	No	No	0	0	0	Absent	3.4.1	3	Latin America III	Strong	ND	ND	Absent	Absent	Present	Absent	Absent	Present	Absent	Absent	Present	Absent	Present	Absent	Absent	Absent	Absent	Absent	Absent	Absent	Absent	Absent	Absent
SRR3531868	ESC_EB3187AA_AS	2016	F	> 60	England	Yes	Asia	Available	1	N/A	SRR3531868			PRJNA315192		1.1.1.384.513	No	No	1	1	1	Present	3.6.1.1	3	CipR	Strong	ND	ND	Absent	Absent	Absent	Absent	Absent	Present	Absent	Absent	Present	Absent	Present	Absent	Absent	Absent	Absent	Absent	Absent	Absent	Absent	Absent	Absent
SRR3531867	ESC_GA8429AA_AS	2016	F	< 16	England	Unknown	N/A	Available	1	N/A	SRR3531867			PRJNA315192		1.1.45.371.496	No	No	0	0	0	Absent	3.6.2	3	Central Asia III	Strong	ND	ND	Absent	Absent	Absent	Absent	Absent	Present	Absent	Absent	Present	Absent	Present	Absent	Absent	Absent	Absent	Present	Absent	Absent	Absent	Absent	Absent
SRR3531863	ESC_EB3189AA_AS	2016	F	> 60	England	Unknown	N/A	Available	1	N/A	SRR3531863			PRJNA315192		1.1.1.1.522	No	No	1	1	1	Present	3.6.1.1.3	3	CipR	Strong	ND	ND	Absent	Absent	Absent	Absent	Absent	Present	Absent	Absent	Present	Absent	Present	Absent	Absent	Absent	Absent	Absent	Absent	Absent	Absent	Absent	Absent
SRR3531860	ESC_GA8422AA_AS	2016	F	16 - 60	England	Yes	South America	Available	1	N/A	SRR3531860			PRJNA315192		1.10.137.337.493	No	No	0	0	0	Absent	3.4.1	3	Latin America III	Strong	ND	ND	Absent	Absent	Present	Absent	Absent	Present	Absent	Absent	Absent	Absent	Present	Absent	Absent	Absent	Absent	Absent	Absent	Absent	Absent	Absent	Absent
SRR3531858	ESC_EB8595AA_AS	2016	F	> 60	England	No	N/A	Available	1	N/A	SRR3531858			PRJNA315192		1.3.11.16.153	No	No	0	0	0	Absent	3.7.18	3	Global III	Strong	ND	ND	Absent	Absent	Present	Absent	Absent	Present	Absent	Absent	Present	Absent	Present	Absent	Absent	Absent	Absent	Absent	Absent	Absent	Absent	Absent	Absent
SRR3531856	ESC_GA8418AA_AS	2016	F	16 - 60	England	Unknown	N/A	Available	1	N/A	SRR3531856			PRJNA315192		1.134.171.362.507	No	No	0	0	0	Absent	3.7.30.4	3	Global III Israel III	Strong	ND	ND	Absent	Absent	Present	Absent	Absent	Present	Absent	Absent	Absent	Absent	Absent	Absent	Absent	Absent	Absent	Absent	Absent	Absent	Absent	Absent	Absent
SRR3531855	ESC_GA8417AA_AS	2016	F	> 60	England	Yes	North America	Available	1	N/A	SRR3531855			PRJNA315192		1.3.181.404.543	No	No	0	0	0	Absent	3.7.18	3	Global III	Strong	ND	ND	Absent	Absent	Present	Absent	Absent	Present	Absent	Absent	Present	Absent	Present	Absent	Absent	Absent	Absent	Present	Absent	Absent	Absent	Absent	Absent
SRR3531850	ESC_GA8413AA_AS	2016	M	< 16	England	No	N/A	Available	1	N/A	SRR3531850			PRJNA315192		1.21.173.368.492	No	No	0	0	0	Absent	3.7	3	Global III	Strong	ND	ND	Absent	Absent	Present	Absent	Absent	Present	Absent	Absent	Present	Absent	Present	Absent	Absent	Absent	Absent	Absent	Absent	Absent	Absent	Absent	Absent
SRR3531848	ESC_EB8596AA_AS	2016	F	16 - 60	England	No	N/A	Available	1	N/A	SRR3531848			PRJNA315192		1.134.171.362.483	No	No	0	0	0	Absent	3.7.30.4	3	Global III Israel III	Strong	ND	ND	Absent	Absent	Present	Absent	Absent	Present	Absent	Absent	Absent	Absent	Absent	Absent	Absent	Absent	Absent	Absent	Absent	Absent	Absent	Absent	Absent
SRR3531780	ESC_GA8403AA_AS	2016	F	16 - 60	England	Yes	Asia	Available	1	N/A	SRR3531780			PRJNA315192		1.3.167.374.511	No	No	0	0	0	Absent	3.7.11	3	Global III	Strong	ND	ND	Absent	Absent	Present	Absent	Absent	Present	Absent	Absent	Absent	Absent	Absent	Absent	Absent	Absent	Absent	Absent	Absent	Absent	Absent	Absent	Absent
SRR3531699	ESC_GA8394AA_AS	2016	F	16 - 60	England	Unknown	N/A	Available	1	N/A	SRR3531699			PRJNA315192		1.21.57.112.125	No	No	0	0	0	Absent	3.7	3	Global III	Strong	ND	ND	Absent	Absent	Present	Absent	Absent	Present	Absent	Absent	Present	Absent	Present	Absent	Absent	Absent	Absent	Absent	Absent	Absent	Absent	Absent	Absent
SRR3531697	ESC_GA8392AA_AS	2016	F	16 - 60	England	No	N/A	Available	1	N/A	SRR3531697			PRJNA315192		1.3.11.16.153	No	No	0	0	0	Absent	3.7.18	3	Global III	Strong	ND	ND	Absent	Absent	Present	Absent	Absent	Present	Absent	Absent	Present	Absent	Present	Absent	Absent	Absent	Absent	Absent	Absent	Absent	Absent	Absent	Absent
SRR3531696	ESC_GA8391AA_AS	2016	F	16 - 60	England	No	N/A	Available	1	N/A	SRR3531696			PRJNA315192		1.3.37.367.490	No	No	0	0	0	Absent	3.7.10	3	Global III	Strong	ND	ND	Absent	Absent	Present	Absent	Absent	Present	Absent	Absent	Present	Absent	Present	Absent	Absent	Absent	Absent	Absent	Absent	Absent	Absent	Absent	Absent
SRR3531685	ESC_GA8390AA_AS	Reference Isolate	Reference Isolate	Reference Isolate	Reference Isolate	Reference Isolate	Reference Isolate	Available	1	N/A	SRR3531685					Ref	ND	No	0	1	0	Absent	3.7.29.1.2	3	Global III VN2.MSM2	Strong	ND	ND	ND	ND	ND	ND	ND	ND	ND	ND	ND	ND	ND	ND	ND	ND	ND	ND	ND	ND	ND	ND	ND
SRR3531508	ESC_EB3198AA_AS	2016	M	< 16	England	Unknown	N/A	Available	1	N/A	SRR3531508			PRJNA315192		1.1.1.1.553	No	No	1	1	1	Present	3.6.1.1	3	CipR	Strong	ND	ND	Absent	Absent	Absent	Absent	Absent	Present	Absent	Absent	Absent	Absent	Absent	Absent	Absent	Absent	Absent	Absent	Absent	Absent	Absent	Absent	Absent
SRR3531453	ESC_EB3200AA_AS	2016	F	< 16	England	Yes	North America	Available	1	N/A	SRR3531453			PRJNA315192		1.1.29.114.127	No	No	0	0	0	Absent	3.6.3	3	Central Asia III	Strong	ND	ND	Absent	Absent	Absent	Absent	Absent	Present	Absent	Absent	Present	Absent	Present	Absent	Absent	Absent	Absent	Absent	Absent	Absent	Absent	Absent	Absent
SRR3531445	ESC_EB3205AA_AS	2016	M	16 - 60	England	No	N/A	Available	1	N/A	SRR3531445			PRJNA315192		1.1.1.1.21	No	Yes	1	1	1	Present	3.6.1.1.2	3	CipR.MSM5	Strong	ND	ND	Absent	Absent	Absent	Absent	Present	Present	Absent	Absent	Present	Absent	Present	Absent	Absent	Absent	Absent	Absent	Absent	Absent	Absent	Absent	Absent
SRR3531421	ESC_GA8372AA_AS	2016	M	> 60	England	Yes	Asia	Available	1	N/A	SRR3531421			PRJNA315192		1.10.137.360.481	No	No	0	0	0	Absent	3.4.1	3	Latin America III	Strong	ND	ND	Absent	Absent	Present	Absent	Absent	Present	Absent	Absent	Present	Absent	Present	Absent	Absent	Absent	Absent	Absent	Absent	Absent	Absent	Absent	Absent
SRR3531237	ESC_EB3210AA_AS	2016	M	16 - 60	England	No	N/A	Available	1 and 2	1	SRR3531237			PRJNA315192		1.1.1.1.377	Yes	Yes	1	1	1	Present	3.6.1.1.2	3	CipR.MSM5	Strong	ND	ND	Absent	Absent	Absent	Absent	Absent	Present	Absent	Absent	Present	Absent	Present	Absent	Absent	Absent	Absent	Absent	Absent	Absent	Absent	Absent	Absent
SRR3531234	ESC_GA8359AA_AS	2016	F	16 - 60	England	Yes	Asia	Available	1	N/A	SRR3531234			PRJNA315192		1.38.48.386.515	No	No	0	0	0	Absent	3.7.7	3	Global III	Strong	ND	ND	Absent	Absent	Present	Absent	Absent	Present	Absent	Absent	Present	Absent	Present	Absent	Absent	Absent	Absent	Absent	Absent	Absent	Absent	Absent	Absent
SRR3531233	ESC_EB8601AA_AS	2016	M	> 60	England	Yes	Unknown	Available	1	N/A	SRR3531233			PRJNA315192		1.3.11.394.528	No	No	0	0	0	Absent	3.7.18	3	Global III	Strong	ND	ND	Absent	Absent	Present	Absent	Absent	Present	Absent	Absent	Present	Absent	Present	Absent	Absent	Absent	Absent	Absent	Absent	Absent	Absent	Absent	Absent
SRR3531075	ESC_EB3213AA_AS	2016	F	< 16	England	No	N/A	Available	1	N/A	SRR3531075			PRJNA315192		1.1.29.49.540	No	No	0	0	0	Absent	3.6.3	3	Central Asia III	Strong	ND	ND	Absent	Absent	Absent	Absent	Absent	Present	Absent	Absent	Present	Absent	Present	Absent	Absent	Absent	Absent	Absent	Absent	Absent	Absent	Absent	Absent
SRR3531074	ESC_EB8602AA_AS	2016	M	16 - 60	England	Unknown	N/A	Available	1	N/A	SRR3531074			PRJNA315192		1.3.3.9.56	No	No	0	0	0	Absent	3.7.25	3	MSM4	Strong	ND	ND	Absent	Absent	Present	Absent	Absent	Present	Absent	Absent	Absent	Absent	Absent	Absent	Absent	Absent	Absent	Absent	Absent	Absent	Absent	Absent	Absent
SRR3530859	ESC_EB3221AA_AS	2016	F	< 16	England	Unknown	N/A	Available	1	N/A	SRR3530859			PRJNA315192		1.1.1.1.553	No	No	1	1	1	Present	3.6.1.1	3	CipR	Strong	ND	ND	Absent	Absent	Absent	Absent	Absent	Present	Absent	Absent	Absent	Absent	Absent	Absent	Absent	Absent	Absent	Absent	Absent	Absent	Absent	Absent	Absent
SRR3530810	ESC_GA8313AA_AS	2016	M	> 60	England	Yes	Unknown	Available	1	N/A	SRR3530810			PRJNA315192		1.3.135.365.487	No	No	0	0	0	Absent	3.7.17	3	Global III	Strong	ND	ND	Absent	Absent	Present	Absent	Absent	Present	Absent	Absent	Present	Absent	Present	Absent	Absent	Absent	Absent	Absent	Absent	Absent	Absent	Absent	Absent
SRR3530806	ESC_GA8311AA_AS	2016	F	16 - 60	England	Unknown	N/A	Available	1	N/A	SRR3530806			PRJNA315192		1.10.14.364.485	No	No	0	0	0	Absent	3.4.1	3	Latin America III	Strong	ND	ND	Absent	Absent	Present	Absent	Absent	Present	Absent	Absent	Present	Absent	Present	Absent	Absent	Absent	Absent	Absent	Absent	Absent	Absent	Absent	Absent
SRR3530646	ESC_EB3231AA_AS	2016	M	16 - 60	England	Yes	Asia	Available	1	N/A	SRR3530646			PRJNA315192		1.1.29.49.547	No	No	0	0	0	Absent	3.6.3	3	Central Asia III	Strong	ND	ND	Absent	Absent	Absent	Absent	Absent	Present	Absent	Absent	Present	Absent	Present	Absent	Absent	Absent	Absent	Present	Absent	Absent	Absent	Absent	Absent
SRR3530642	ESC_GA8279AA_AS	2016	M	16 - 60	England	Yes	Africa	Available	1	N/A	SRR3530642			PRJNA315192		1.3.167.374.555	No	No	0	0	0	Absent	3.7.11	3	Global III	Strong	ND	ND	Absent	Absent	Present	Absent	Absent	Present	Absent	Absent	Absent	Absent	Absent	Absent	Absent	Absent	Absent	Absent	Absent	Absent	Absent	Absent	Absent
SRR3530637	ESC_HA0972AA_AS	2016	M	< 16	England	Unknown	N/A	Available	1	N/A	SRR3530637			PRJNA315192		1.21.173.368.492	No	No	0	0	0	Absent	3.7	3	Global III	Strong	ND	ND	Absent	Absent	Present	Absent	Absent	Present	Absent	Absent	Present	Absent	Present	Absent	Absent	Absent	Absent	Absent	Absent	Absent	Absent	Absent	Absent
SRR3530635	ESC_HA0970AA_AS	2016	F	< 16	England	No	N/A	Available	1	N/A	SRR3530635			PRJNA315192		1.134.171.362.507	No	No	0	0	0	Absent	3.7.30.4	3	Global III Israel III	Strong	ND	ND	Absent	Absent	Present	Absent	Absent	Absent	Absent	Absent	Absent	Absent	Absent	Absent	Absent	Absent	Absent	Absent	Absent	Absent	Absent	Absent	Absent
SRR3530634	ESC_EB3237AA_AS	2016	F	< 16	England	Unknown	N/A	Available	1	N/A	SRR3530634			PRJNA315192		1.1.45.371.496	No	No	0	0	0	Absent	3.6.2	3	Central Asia III	Strong	ND	ND	Absent	Absent	Absent	Absent	Absent	Present	Absent	Absent	Present	Absent	Present	Absent	Absent	Absent	Absent	Present	Absent	Absent	Absent	Absent	Absent
SRR3530632	ESC_EB3239AA_AS	2016	F	< 16	England	Unknown	N/A	Available	1	N/A	SRR3530632			PRJNA315192		1.1.29.49.512	No	No	0	0	0	Absent	3.6.3	3	Central Asia III	Strong	ND	ND	Absent	Absent	Absent	Absent	Absent	Present	Absent	Absent	Present	Absent	Present	Absent	Absent	Absent	Absent	Absent	Absent	Absent	Absent	Absent	Absent
SRR3530627	ESC_EB3243AA_AS	2016	M	16 - 60	England	Unknown	N/A	Available	1	N/A	SRR3530627			PRJNA315192		2.127.157.357.478	No	No	0	0	0	Absent	2.11.4	2	Latin America IIb	Strong	ND	ND	Absent	Absent	Absent	Absent	Absent	Present	Absent	Absent	Present	Absent	Present	Absent	Absent	Absent	Absent	Absent	Absent	Absent	Absent	Absent	Absent
SRR3530625	ESC_EB3245AA_AS	2016	F	16 - 60	England	Yes	Asia	Available	1	N/A	SRR3530625			PRJNA315192		1.1.1.1.520	No	No	1	1	1	Present	3.6.1.1	3	CipR	Strong	ND	ND	Absent	Absent	Absent	Absent	Absent	Present	Absent	Absent	Absent	Absent	Absent	Absent	Absent	Absent	Absent	Absent	Absent	Absent	Absent	Absent	Absent
SRR3530622	ESC_EB3247AA_AS	2016	M	16 - 60	England	Yes	Asia	Available	1	N/A	SRR3530622			PRJNA315192		1.1.29.49.471	No	No	0	0	0	Absent	3.6.3	3	Central Asia III	Strong	ND	ND	Absent	Absent	Absent	Absent	Absent	Present	Absent	Absent	Present	Absent	Present	Absent	Absent	Absent	Absent	Absent	Absent	Absent	Absent	Absent	Absent
SRR3530621	ESC_GA8192AA_AS	2016	M	> 60	England	Yes	South America	Available	1	N/A	SRR3530621			PRJNA315192		1.10.137.360.481	No	No	0	0	0	Absent	3.4.1	3	Latin America III	Strong	ND	ND	Absent	Absent	Present	Absent	Absent	Present	Absent	Absent	Present	Absent	Present	Absent	Absent	Absent	Absent	Absent	Absent	Absent	Absent	Absent	Absent
SRR3530619	ESC_EB8606AA_AS	2016	M	16 - 60	England	Unknown	N/A	Available	1	N/A	SRR3530619			PRJNA315192		1.3.3.9.56	No	No	0	0	0	Absent	3.7.25	3	MSM4	Strong	ND	ND	Absent	Absent	Present	Absent	Absent	Present	Absent	Absent	Absent	Absent	Absent	Absent	Absent	Absent	Absent	Absent	Absent	Absent	Absent	Absent	Absent
SRR3530614	ESC_EB3251AA_AS	2016	M	16 - 60	England	Unknown	N/A	Available	1	N/A	SRR3530614			PRJNA315192		1.1.1.1.474	No	No	1	1	1	Present	3.6.1.1	3	CipR	Strong	ND	ND	Absent	Absent	Absent	Absent	Absent	Present	Absent	Absent	Present	Absent	Present	Absent	Absent	Absent	Absent	Absent	Absent	Absent	Absent	Absent	Absent
SRR3530613	ESC_HA0961AA_AS	2016	F	16 - 60	England	No	N/A	Available	1	N/A	SRR3530613			PRJNA315192		1.3.37.367.490	No	No	0	0	0	Absent	3.7.10	3	Global III	Strong	ND	ND	Absent	Absent	Present	Absent	Absent	Present	Absent	Absent	Present	Absent	Present	Absent	Absent	Absent	Absent	Absent	Absent	Absent	Absent	Absent	Absent
SRR3530612	ESC_EB3252AA_AS	2016	M	16 - 60	England	Unknown	N/A	Available	1	N/A	SRR3530612			PRJNA315192		1.1.1.1.474	No	No	1	1	1	Present	3.6.1.1	3	CipR	Strong	ND	ND	Absent	Absent	Absent	Absent	Absent	Present	Absent	Absent	Present	Absent	Present	Absent	Absent	Absent	Absent	Absent	Absent	Absent	Absent	Absent	Absent
SRR3530608	ESC_EB3254AA_AS	2016	F	16 - 60	England	No	N/A	Available	1	N/A	SRR3530608			PRJNA315192		1.1.1.1.519	No	No	1	1	1	Present	3.6.1.1	3	CipR	Strong	ND	ND	Absent	Absent	Absent	Absent	Absent	Present	Absent	Absent	Absent	Absent	Absent	Absent	Absent	Absent	Absent	Absent	Absent	Absent	Absent	Absent	Absent
SRR3530607	ESC_HA0957AA_AS	2016	M	16 - 60	England	Yes	Asia	Available	1	N/A	SRR3530607			PRJNA315192		1.55.108.223.488	No	No	0	0	0	Absent	3.7.3	3	Global III	Strong	ND	ND	Absent	Absent	Present	Absent	Absent	Present	Absent	Absent	Present	Absent	Present	Absent	Absent	Absent	Absent	Absent	Absent	Absent	Absent	Absent	Absent
SRR3530602	ESC_GA8160AA_AS	2016	M	16 - 60	England	Unknown	N/A	Available	1	N/A	SRR3530602			PRJNA315192		1.10.180.402.541	No	No	0	0	0	Absent	3.4.1	3	Latin America III	Strong	ND	ND	Absent	Absent	Present	Absent	Absent	Present	Absent	Absent	Present	Absent	Present	Absent	Absent	Absent	Absent	Absent	Absent	Absent	Absent	Absent	Absent
SRR3530594	ESC_EB3261AA_AS	2016	M	16 - 60	England	Unknown	N/A	Available	1 and 2	1	SRR3530594			PRJNA315192		1.1.1.1.377	Yes	Yes	1	1	1	Present	3.6.1.1.2	3	CipR.MSM5	Strong	ND	ND	Absent	Absent	Absent	Absent	Absent	Present	Absent	Absent	Present	Absent	Present	Absent	Absent	Absent	Absent	Absent	Absent	Absent	Absent	Absent	Absent
SRR3530591	ESC_EB8607AA_AS	2016	F	16 - 60	England	No	N/A	Available	1	N/A	SRR3530591			PRJNA315192		1.3.11.16.153	No	No	0	0	0	Absent	3.7.18	3	Global III	Strong	ND	ND	Absent	Absent	Present	Absent	Absent	Present	Absent	Absent	Present	Absent	Present	Absent	Absent	Absent	Absent	Absent	Absent	Absent	Absent	Absent	Absent
SRR3530590	ESC_HA0954AA_AS	2016	M	> 60	England	Yes	Asia	Available	1	N/A	SRR3530590			PRJNA315192		1.1.1.1.532	No	No	1	1	1	Present	3.6.1.1	3	CipR	Strong	ND	ND	Absent	Absent	Absent	Absent	Absent	Present	Absent	Absent	Absent	Absent	Absent	Absent	Absent	Absent	Absent	Absent	Absent	Absent	Absent	Absent	Absent
SRR3530575	ESC_HA0948AA_AS	2016	F	> 60	England	Yes	Asia	Available	1	N/A	SRR3530575			PRJNA315192		1.1.1.265.556	No	No	1	1	1	Present	3.6.1.1	3	CipR	Strong	ND	ND	Absent	Absent	Absent	Absent	Absent	Present	Absent	Absent	Absent	Absent	Absent	Absent	Absent	Absent	Absent	Absent	Absent	Absent	Absent	Absent	Absent
SRR3530568	ESC_EB3271AA_AS	2016	M	16 - 60	England	Unknown	N/A	Available	1	N/A	SRR3530568			PRJNA315192		1.1.1.1.474	No	No	1	1	1	Present	3.6.1.1	3	CipR	Strong	ND	ND	Absent	Absent	Absent	Absent	Absent	Present	Absent	Absent	Present	Absent	Present	Absent	Absent	Absent	Absent	Absent	Absent	Absent	Absent	Absent	Absent
SRR3530562	ESC_HA0945AA_AS	2016	F	16 - 60	England	Yes	North America	Available	1	N/A	SRR3530562			PRJNA315192		1.3.11.394.551	No	No	0	0	0	Absent	3.7.18	3	Global III	Strong	ND	ND	Absent	Absent	Present	Absent	Absent	Present	Absent	Absent	Present	Absent	Present	Absent	Absent	Absent	Absent	Absent	Absent	Absent	Absent	Absent	Absent
SRR3530561	ESC_EB3273AA_AS	2016	M	16 - 60	England	Yes	Asia	Available	1	N/A	SRR3530561			PRJNA315192		1.1.1.342.509	No	No	1	1	1	Present	3.6.1.1	3	CipR	Strong	ND	ND	Absent	Absent	Absent	Absent	Absent	Present	Absent	Absent	Absent	Absent	Absent	Absent	Absent	Absent	Absent	Absent	Absent	Absent	Absent	Absent	Absent
SRR3530559	ESC_GA7863AA_AS	2016	M	> 60	England	Unknown	N/A	Available	1	N/A	SRR3530559			PRJNA315192		1.10.137.360.481	No	No	0	0	0	Absent	3.4.1	3	Latin America III	Strong	ND	ND	Absent	Absent	Present	Absent	Absent	Present	Absent	Absent	Present	Absent	Present	Absent	Absent	Absent	Absent	Absent	Absent	Absent	Absent	Absent	Absent
SRR3530553	ESC_EB3276AA_AS	2016	M	16 - 60	England	No	N/A	Available	1	N/A	SRR3530553			PRJNA315192		1.3.6.31.35	No	No	0	1	0	Absent	3.7.29.1.2	3	Global III VN2.MSM2	Strong	ND	ND	Absent	Absent	Present	Absent	Absent	Absent	Absent	Absent	Absent	Absent	Absent	Absent	Absent	Absent	Absent	Absent	Absent	Absent	Absent	Absent	Absent
SRR3530546	ESC_GA7829AA_AS	2016	F	16 - 60	England	Unknown	N/A	Available	1	N/A	SRR3530546			PRJNA315192		1.3.12.32.503	No	No	0	0	0	Absent	3.7.16	3	Global III	Strong	ND	ND	Absent	Absent	Present	Absent	Absent	Present	Absent	Absent	Present	Absent	Present	Absent	Absent	Absent	Absent	Absent	Absent	Absent	Absent	Absent	Absent
SRR3530545	ESC_GA7828AA_AS	2016	F	16 - 60	England	Unknown	N/A	Available	1	N/A	SRR3530545			PRJNA315192		1.3.167.352.472	No	No	0	0	0	Absent	3.7.11	3	Global III	Strong	ND	ND	Absent	Absent	Present	Absent	Absent	Present	Absent	Absent	Present	Absent	Present	Absent	Absent	Absent	Absent	Absent	Absent	Absent	Absent	Absent	Absent
SRR3530538	ESC_EB3281AA_AS	2016	F	16 - 60	England	Yes	Asia	Available	1	N/A	SRR3530538			PRJNA315192		1.1.1.396.530	No	No	1	1	1	Present	3.6.1.1	3	CipR	Strong	ND	ND	Absent	Absent	Absent	Absent	Absent	Present	Absent	Absent	Present	Absent	Present	Absent	Absent	Absent	Absent	Absent	Absent	Absent	Absent	Absent	Absent
SRR3530533	ESC_GA7820AA_AS	2016	M	16 - 60	England	Unknown	N/A	Available	1	N/A	SRR3530533			PRJNA315192		1.3.167.374.499	No	No	0	0	0	Absent	3.7.11	3	Global III	Strong	ND	ND	Absent	Absent	Present	Absent	Absent	Present	Absent	Absent	Present	Absent	Present	Absent	Absent	Absent	Absent	Absent	Absent	Absent	Absent	Absent	Absent
SRR3530528	ESC_GA7796AA_AS	2016	F	16 - 60	England	Yes	North America	Available	1	N/A	SRR3530528			PRJNA315192		1.3.11.16.153	No	No	0	0	0	Absent	3.7.18	3	Global III	Strong	ND	ND	Absent	Absent	Present	Absent	Absent	Present	Absent	Absent	Present	Absent	Present	Absent	Absent	Absent	Absent	Absent	Absent	Absent	Absent	Absent	Absent
SRR3530521	ESC_GA7794AA_AS	2016	F	< 16	England	Unknown	N/A	Available	1	N/A	SRR3530521			PRJNA315192		1.134.171.362.507	No	No	0	0	0	Absent	3.7.30.4	3	Global III Israel III	Strong	ND	ND	Absent	Absent	Present	Absent	Absent	Present	Absent	Absent	Absent	Absent	Absent	Absent	Absent	Absent	Absent	Absent	Absent	Absent	Absent	Absent	Absent
SRR3530514	ESC_GA7778AA_AS	2016	M	16 - 60	England	Unknown	N/A	Available	1	N/A	SRR3530514			PRJNA315192		1.3.11.361.482	No	No	0	0	0	Absent	3.7.18	3	Global III	Strong	ND	ND	Absent	Absent	Present	Absent	Absent	Present	Absent	Absent	Present	Absent	Present	Absent	Absent	Absent	Absent	Absent	Absent	Absent	Absent	Absent	Absent
SRR3530470	ESC_GA7765AA_AS	2016	F	16 - 60	England	Unknown	N/A	Available	1	N/A	SRR3530470			PRJNA315192		1.3.167.374.499	No	No	0	0	0	Absent	3.7.11	3	Global III	Strong	ND	ND	Absent	Absent	Present	Absent	Absent	Present	Absent	Absent	Present	Absent	Present	Absent	Absent	Absent	Absent	Absent	Absent	Absent	Absent	Absent	Absent
SRR3530462	ESC_EB3292AA_AS	2016	M	16 - 60	England	No	N/A	Available	1 and 2	1	SRR3530462			PRJNA315192		1.1.1.1.377	Yes	Yes	1	1	1	Present	3.6.1.1.2	3	CipR.MSM5	Strong	ND	ND	Absent	Absent	Absent	Absent	Absent	Present	Absent	Absent	Present	Absent	Present	Absent	Absent	Absent	Absent	Absent	Absent	Absent	Absent	Absent	Absent
SRR3530458	ESC_GA7776AA_AS	2016	M	16 - 60	England	Yes	South America	Available	1	N/A	SRR3530458			PRJNA315192		1.10.137.349.468	No	No	0	0	0	Absent	3.4.1	3	Latin America III	Strong	ND	ND	Absent	Absent	Present	Absent	Absent	Present	Absent	Absent	Present	Absent	Present	Absent	Absent	Absent	Absent	Absent	Absent	Absent	Absent	Absent	Absent
SRR3530453	ESC_GA7749AA_AS	2016	M	< 16	England	Unknown	N/A	Available	1	N/A	SRR3530453			PRJNA315192		1.3.37.367.490	No	No	0	0	0	Absent	3.7.10	3	Global III	Strong	ND	ND	Absent	Absent	Present	Absent	Absent	Present	Absent	Absent	Present	Absent	Present	Absent	Absent	Absent	Absent	Absent	Absent	Absent	Absent	Absent	Absent
SRR3530449	ESC_EB8612AA_AS	2016	M	< 16	England	Unknown	N/A	Available	1	N/A	SRR3530449			PRJNA315192		1.134.171.362.483	No	No	0	0	0	Absent	3.7.30.4	3	Global III Israel III	Strong	ND	ND	Absent	Absent	Present	Absent	Absent	Present	Absent	Absent	Absent	Absent	Absent	Absent	Absent	Absent	Absent	Absent	Absent	Absent	Absent	Absent	Absent
SRR3530442	ESC_GA7737AA_AS	2016	M	16 - 60	England	Yes	Africa	Available	1	N/A	SRR3530442			PRJNA315192		1.3.3.3.68	No	No	0	0	0	Absent	3.7.25	3	MSM4	Strong	ND	ND	Absent	Absent	Present	Absent	Absent	Present	Absent	Absent	Present	Absent	Present	Absent	Absent	Absent	Absent	Absent	Absent	Absent	Absent	Absent	Absent
SRR3530439	ESC_EB3307AA_AS	2016	M	16 - 60	England	Yes	Asia	Available	1	N/A	SRR3530439			PRJNA315192		2.75.176.385.514	No	No	0	0	0	Absent	2.7.4	2		Strong	ND	ND	Absent	Absent	Present	Absent	Absent	Present	Absent	Absent	Present	Absent	Present	Absent	Absent	Absent	Absent	Absent	Absent	Absent	Absent	Absent	Absent
SRR3530436	ESC_GA7731AA_AS	2016	M	16 - 60	England	No	N/A	Available	1	N/A	SRR3530436			PRJNA315192		1.3.11.16.153	No	No	0	0	0	Absent	3.7.18	3	Global III	Strong	ND	ND	Absent	Absent	Present	Absent	Absent	Present	Absent	Absent	Present	Absent	Present	Absent	Absent	Absent	Absent	Absent	Absent	Absent	Absent	Absent	Absent
SRR3530434	ESC_EB3309AA_AS	2016	F	< 16	England	Unknown	N/A	Available	1	N/A	SRR3530434			PRJNA315192		1.1.45.371.496	No	No	0	0	0	Absent	3.6.2	3	Central Asia III	Strong	ND	ND	Absent	Absent	Absent	Absent	Absent	Present	Absent	Absent	Present	Absent	Present	Absent	Absent	Absent	Absent	Present	Absent	Absent	Absent	Absent	Absent
SRR3530432	ESC_EB8613AA_AS	2016	F	< 16	England	No	N/A	Available	1	N/A	SRR3530432			PRJNA315192		1.10.137.337.479	No	No	0	0	0	Absent	3.4.1	3	Latin America III	Strong	ND	ND	Absent	Absent	Present	Absent	Absent	Present	Absent	Absent	Present	Absent	Present	Absent	Absent	Absent	Absent	Absent	Absent	Absent	Absent	Absent	Absent
SRR3530431	ESC_GA7723AA_AS	2016	F	16 - 60	England	Yes	Asia	Available	1	N/A	SRR3530431			PRJNA315192		1.1.1.369.494	No	No	1	1	1	Present	3.6.1.1	3	CipR	Strong	ND	ND	Absent	Absent	Absent	Absent	Absent	Present	Absent	Absent	Present	Absent	Present	Absent	Absent	Absent	Absent	Absent	Absent	Absent	Absent	Absent	Absent
SRR3530430	ESC_GA7722AA_AS	2016	F	> 60	England	Unknown	N/A	Available	1	N/A	SRR3530430			PRJNA315192		1.10.14.364.485	No	No	0	0	0	Absent	3.4.1	3	Latin America III	Strong	ND	ND	Absent	Absent	Present	Absent	Absent	Present	Absent	Absent	Present	Absent	Present	Absent	Absent	Absent	Absent	Absent	Absent	Absent	Absent	Absent	Absent
SRR3530428	ESC_EB8614AA_AS	2016	M	< 16	England	Unknown	N/A	Available	1	N/A	SRR3530428			PRJNA315192		1.10.137.337.479	No	No	0	0	0	Absent	3.4.1	3	Latin America III	Strong	ND	ND	Absent	Absent	Present	Absent	Absent	Present	Absent	Absent	Present	Absent	Present	Absent	Absent	Absent	Absent	Absent	Absent	Absent	Absent	Absent	Absent
SRR3530427	ESC_EB3312AA_AS	2016	F	< 16	England	No	N/A	Available	1	N/A	SRR3530427			PRJNA315192		1.1.29.49.510	No	No	0	0	0	Absent	3.6.3	3	Central Asia III	Strong	ND	ND	Absent	Absent	Absent	Absent	Absent	Present	Absent	Absent	Present	Absent	Present	Absent	Absent	Absent	Absent	Absent	Absent	Absent	Absent	Absent	Absent
SRR3530423	ESC_GA7713AA_AS	2016	M	16 - 60	England	Yes	Africa	Available	1	N/A	SRR3530423			PRJNA315192		1.3.3.3.534	No	No	0	0	0	Absent	3.7.25	3	MSM4	Strong	ND	ND	Absent	Absent	Present	Absent	Absent	Present	Absent	Absent	Present	Absent	Present	Absent	Absent	Absent	Absent	Absent	Absent	Absent	Absent	Absent	Absent
SRR3530421	ESC_EB3313AA_AS	2016	F	16 - 60	England	Unknown	N/A	Available	1	N/A	SRR3530421			PRJNA315192		2.89.107.205.238	No	No	0	0	0	Absent	2.11.5	2	Latin America IIb	Strong	ND	ND	Absent	Absent	Absent	Absent	Absent	Present	Absent	Absent	Present	Absent	Present	Absent	Absent	Absent	Absent	Absent	Absent	Absent	Absent	Absent	Absent
SRR3530417	ESC_GA7717AA_AS	2016	M	< 16	England	Unknown	N/A	Available	1	N/A	SRR3530417			PRJNA315192		1.3.179.395.529	No	No	0	0	0	Absent	3.7.16	3	Global III	Strong	ND	ND	Absent	Absent	Present	Absent	Absent	Present	Absent	Absent	Present	Absent	Present	Absent	Absent	Absent	Absent	Absent	Absent	Absent	Absent	Absent	Absent
SRR3530414	ESC_EB8615AA_AS	2016	M	> 60	England	Yes	Asia	Available	1	N/A	SRR3530414			PRJNA315192		1.1.1.370.495	No	No	1	1	1	Present	3.6.1.1	3	CipR	Strong	ND	ND	Absent	Absent	Absent	Absent	Absent	Present	Absent	Absent	Present	Absent	Present	Absent	Absent	Absent	Absent	Absent	Absent	Absent	Absent	Absent	Absent
SRR3530410	ESC_GA7703AA_AS	2016	M	16 - 60	England	Unknown	N/A	Available	1	N/A	SRR3530410			PRJNA315192		1.3.11.361.482	No	No	0	0	0	Absent	3.7.18	3	Global III	Strong	ND	ND	Absent	Absent	Present	Absent	Absent	Present	Absent	Absent	Present	Absent	Present	Absent	Absent	Absent	Absent	Absent	Absent	Absent	Absent	Absent	Absent
SRR3530409	ESC_EB3317AA_AS	2016	M	16 - 60	England	No	N/A	Available	1	N/A	SRR3530409			PRJNA315192		1.1.1.38.306	No	No	0	1	0	Absent	3.6.1	3	CipR_parent	Strong	ND	ND	Present	Absent	Absent	Absent	Absent	Present	Absent	Absent	Present	Absent	Present	Absent	Absent	Absent	Absent	Present	Absent	Absent	Absent	Absent	Absent
SRR3530405	ESC_EB8616AA_AS	2016	F	16 - 60	England	Yes	North America	Available	1	N/A	SRR3530405			PRJNA315192		1.3.11.394.528	No	No	0	0	0	Absent	3.7.18	3	Global III	Strong	ND	ND	Absent	Absent	Present	Absent	Absent	Present	Absent	Absent	Present	Absent	Present	Absent	Absent	Absent	Absent	Absent	Absent	Absent	Absent	Absent	Absent
SRR3530399	ESC_GA7691AA_AS	2016	F	16 - 60	England	Yes	Africa	Available	1	N/A	SRR3530399			PRJNA315192		1.21.57.410.557	No	No	0	0	0	Absent	3.7	3	Global III	Strong	ND	ND	Absent	Absent	Present	Absent	Absent	Present	Absent	Absent	Present	Absent	Present	Absent	Absent	Absent	Absent	Absent	Absent	Absent	Absent	Absent	Absent
SRR3530396	ESC_GA7689AA_AS	2016	F	16 - 60	England	No	N/A	Available	1	N/A	SRR3530396			PRJNA315192		1.134.171.362.483	No	No	0	0	0	Absent	3.7.30.4	3	Global III Israel III	Strong	ND	ND	Absent	Absent	Present	Absent	Absent	Present	Absent	Absent	Absent	Absent	Absent	Absent	Absent	Absent	Absent	Absent	Absent	Absent	Absent	Absent	Absent
SRR3530395	ESC_EB3321AA_AS	2016	M	< 16	England	Yes	Asia	Available	1	N/A	SRR3530395			PRJNA315192		1.1.1.1.562	No	No	1	1	1	Present	3.6.1.1	3	CipR	Strong	ND	ND	Absent	Absent	Absent	Absent	Absent	Present	Absent	Absent	Absent	Absent	Absent	Absent	Absent	Absent	Absent	Absent	Absent	Absent	Absent	Absent	Absent
SRR3530394	ESC_EB8617AA_AS	2016	F	16 - 60	England	Yes	North America	Available	1	N/A	SRR3530394			PRJNA315192		1.3.11.394.528	No	No	0	0	0	Absent	3.7.18	3	Global III	Strong	ND	ND	Absent	Absent	Present	Absent	Absent	Present	Absent	Absent	Present	Absent	Present	Absent	Absent	Absent	Absent	Absent	Absent	Absent	Absent	Absent	Absent
SRR3530338	ESC_EB3323AA_AS	2016	F	> 60	England	Yes	North America	Available	1	N/A	SRR3530338			PRJNA315192		1.1.1.38.533	No	No	0	1	0	Absent	3.6.1	3	CipR_parent	Strong	ND	ND	Absent	Absent	Absent	Absent	Absent	Present	Absent	Absent	Absent	Absent	Absent	Absent	Absent	Absent	Absent	Absent	Absent	Absent	Absent	Absent	Absent
SRR3530337	ESC_EB8619AA_AS	2016	M	16 - 60	England	Unknown	N/A	Available	1	N/A	SRR3530337			PRJNA315192		1.3.3.9.56	No	No	0	0	0	Absent	3.7.25	3	MSM4	Strong	ND	ND	Absent	Absent	Present	Absent	Absent	Present	Absent	Absent	Absent	Absent	Absent	Absent	Absent	Absent	Absent	Absent	Absent	Absent	Absent	Absent	Absent
SRR3530315	ESC_GA7684AA_AS	2016	M	16 - 60	England	Yes	Europe	Available	1	N/A	SRR3530315			PRJNA315192		1.3.33.55.64	No	No	0	0	0	Absent	3.7.16	3	Global III	Strong	ND	ND	Absent	Absent	Present	Absent	Absent	Present	Absent	Absent	Present	Absent	Present	Absent	Absent	Absent	Absent	Absent	Absent	Absent	Absent	Absent	Absent
SRR3530149	ESC_EB3324AA_AS	2016	M	< 16	England	Yes	Oceania	Available	1	N/A	SRR3530149			PRJNA315192		2.75.174.376.501	No	No	0	0	0	Absent	2.6	2		Strong	ND	ND	Absent	Absent	Absent	Absent	Absent	Present	Absent	Absent	Absent	Absent	Absent	Absent	Absent	Absent	Absent	Absent	Absent	Absent	Absent	Absent	Absent
ERR1009145	ESC_EB3335AA_AS	Reference Isolate	Reference Isolate	Reference Isolate	Reference Isolate	Reference Isolate	Reference Isolate	Available	1	N/A	ERR1009145					ND	ND	No	0	0	0	Absent	5.1.1	5		Strong	ND	ND	ND	ND	ND	ND	ND	ND	ND	ND	ND	ND	ND	ND	ND	ND	ND	ND	ND	ND	ND	ND	ND
ERR1009138	ESC_EB3341AA_AS	Reference Isolate	Reference Isolate	Reference Isolate	Reference Isolate	Reference Isolate	Reference Isolate	Available	1	N/A	ERR1009138					ND	ND	No	0	0	0	Absent	5.1.5	5		Strong	ND	ND	ND	ND	ND	ND	ND	ND	ND	ND	ND	ND	ND	ND	ND	ND	ND	ND	ND	ND	ND	ND	ND
ERR1009129	ESC_EB3350AA_AS	Reference Isolate	Reference Isolate	Reference Isolate	Reference Isolate	Reference Isolate	Reference Isolate	Available	1	N/A	ERR1009129					ND	ND	No	0	0	0	Absent	5.1.4	5		Strong	ND	ND	ND	ND	ND	ND	ND	ND	ND	ND	ND	ND	ND	ND	ND	ND	ND	ND	ND	ND	ND	ND	ND
ERR861637	ESC_EB8623AA_AS	Reference Isolate	Reference Isolate	Reference Isolate	Reference Isolate	Reference Isolate	Reference Isolate	Available	1	N/A	ERR861637					ND	ND	No	ND	ND	ND	ND	3.7.9	3		ND	ND	ND	ND	ND	ND	ND	ND	ND	ND	ND	ND	ND	ND	ND	ND	ND	ND	ND	ND	ND	ND	ND	ND
ERR861595	ESC_EB8645AA_AS	Reference Isolate	Reference Isolate	Reference Isolate	Reference Isolate	Reference Isolate	Reference Isolate	Available	1	N/A	ERR861595					ND	ND	No	ND	ND	ND	ND	3.7.30.1	3		ND	ND	ND	ND	ND	ND	ND	ND	ND	ND	ND	ND	ND	ND	ND	ND	ND	ND	ND	ND	ND	ND	ND	ND
ERR861594	ESC_HA1433AA_AS	Reference Isolate	Reference Isolate	Reference Isolate	Reference Isolate	Reference Isolate	Reference Isolate	Available	1	N/A	ERR861594					ND	ND	No	ND	ND	ND	ND	3.4.1	3		ND	ND	ND	ND	ND	ND	ND	ND	ND	ND	ND	ND	ND	ND	ND	ND	ND	ND	ND	ND	ND	ND	ND	ND
ERR861593	ESC_EB3366AA_AS	Reference Isolate	Reference Isolate	Reference Isolate	Reference Isolate	Reference Isolate	Reference Isolate	Available	1	N/A	ERR861593					ND	ND	No	ND	ND	ND	ND	2.7.1	2		ND	ND	ND	ND	ND	ND	ND	ND	ND	ND	ND	ND	ND	ND	ND	ND	ND	ND	ND	ND	ND	ND	ND	ND
ERR861592	ESC_EB3367AA_AS	Reference Isolate	Reference Isolate	Reference Isolate	Reference Isolate	Reference Isolate	Reference Isolate	Available	1	N/A	ERR861592					ND	ND	No	ND	ND	ND	ND	2.11.4	2		ND	ND	ND	ND	ND	ND	ND	ND	ND	ND	ND	ND	ND	ND	ND	ND	ND	ND	ND	ND	ND	ND	ND	ND
ERR861591	ESC_EB8646AA_AS	Reference Isolate	Reference Isolate	Reference Isolate	Reference Isolate	Reference Isolate	Reference Isolate	Available	1	N/A	ERR861591					ND	ND	No	ND	ND	ND	ND	3.7.7	3		ND	ND	ND	ND	ND	ND	ND	ND	ND	ND	ND	ND	ND	ND	ND	ND	ND	ND	ND	ND	ND	ND	ND	ND
SRR3742271	ESC_EB3382AA_AS	2016	M	16 - 60	England	Unknown	N/A	Available	1	N/A	SRR3742271			PRJNA315192		1.1.1.1.606	No	No	1	1	1	Present	3.6.1.1	3	CipR	Strong	ND	ND	Absent	Absent	Absent	Absent	Absent	Present	Absent	Absent	Present	Absent	Present	Absent	Absent	Absent	Absent	Absent	Absent	Absent	Absent	Absent	Absent
SRR3742265	ESC_EB3383AA_AS	2016	M	16 - 60	England	Yes	South America	Available	1	N/A	SRR3742265			PRJNA315192		1.137.177.387.517	No	No	0	0	0	Absent	3.6.4	3	Central Asia III	Strong	ND	ND	Absent	Absent	Absent	Absent	Absent	Present	Absent	Absent	Absent	Absent	Absent	Absent	Absent	Absent	Absent	Absent	Absent	Absent	Absent	Absent	Absent
SRR3742261	ESC_EB3385AA_AS	2016	M	16 - 60	England	Unknown	N/A	Available	1	N/A	SRR3742261			PRJNA315192		1.1.1.1.546	No	Yes	1	1	1	Present	3.6.1.1.2	3	CipR.MSM5	Strong	ND	ND	Absent	Absent	Absent	Absent	Present	Present	Absent	Absent	Present	Absent	Present	Absent	Absent	Absent	Absent	Absent	Absent	Absent	Absent	Absent	Absent
SRR3742259	ESC_HA2645AA_AS	2016	F	16 - 60	England	Yes	Europe	Available	1	N/A	SRR3742259			PRJNA315192		1.55.66.126.605	No	No	0	0	0	Absent	3.7.3	3	Global III	Strong	ND	ND	Absent	Absent	Present	Absent	Absent	Present	Absent	Absent	Present	Absent	Present	Absent	Absent	Absent	Absent	Absent	Absent	Absent	Absent	Absent	Absent
SRR3742251	ESC_EB3386AA_AS	2016	M	16 - 60	England	Unknown	N/A	Available	1	N/A	SRR3742251			PRJNA315192		1.3.6.31.35	No	No	0	1	0	Absent	3.7.29.1.2	3	Global III VN2.MSM2	Strong	ND	ND	Absent	Absent	Present	Absent	Absent	Absent	Absent	Absent	Present	Absent	Present	Absent	Absent	Absent	Absent	Absent	Absent	Absent	Absent	Absent	Absent
SRR3742249	ESC_HA2643AA_AS	2016	F	16 - 60	England	Unknown	N/A	Available	1	N/A	SRR3742249			PRJNA315192		1.3.192.445.604	No	No	0	0	0	Absent	3.7.10	3	Global III	Strong	ND	ND	Absent	Absent	Present	Absent	Absent	Present	Absent	Absent	Present	Absent	Present	Absent	Absent	Absent	Absent	Absent	Absent	Absent	Absent	Absent	Absent
SRR3742211	ESC_HA2642AA_AS	2016	F	16 - 60	England	Yes	North America	Available	1	N/A	SRR3742211			PRJNA315192		1.3.11.394.528	No	No	0	0	0	Absent	3.7.18	3	Global III	Strong	ND	ND	Absent	Absent	Present	Absent	Absent	Present	Absent	Absent	Present	Absent	Present	Absent	Absent	Absent	Absent	Absent	Absent	Absent	Absent	Absent	Absent
ERR1516073	ESC_HA3760AA_AS	Reference Isolate	Reference Isolate	Reference Isolate	Reference Isolate	Reference Isolate	Reference Isolate	Available	1	N/A	ERR1516073					ND	ND	No	0	0	0	Absent	3.7.28	3	Global III	Strong	ND	ND	ND	ND	ND	ND	ND	ND	ND	ND	ND	ND	ND	ND	ND	ND	ND	ND	ND	ND	ND	ND	ND
ERR1541615	ESC_EB3391AA_AS	Reference Isolate	Reference Isolate	Reference Isolate	Reference Isolate	Reference Isolate	Reference Isolate	Available	1	N/A	ERR1541615					ND	ND	No	0	0	0	Absent	3.6.2	3	Central Asia III	Strong	ND	ND	ND	ND	ND	ND	ND	ND	ND	ND	ND	ND	ND	ND	ND	ND	ND	ND	ND	ND	ND	ND	ND
ERR1541604	ESC_HA6661AA_AS	Reference Isolate	Reference Isolate	Reference Isolate	Reference Isolate	Reference Isolate	Reference Isolate	Available	1	N/A	ERR1541604					ND	ND	No	0	0	0	Absent	3.7.15	3	Global III	Strong	ND	ND	ND	ND	ND	ND	ND	ND	ND	ND	ND	ND	ND	ND	ND	ND	ND	ND	ND	ND	ND	ND	ND
SRR4195769	ESC_EB8843AA_AS	2016	F	16 - 60	England	Unknown	N/A	Available	1	N/A	SRR4195769			PRJNA315192		1.1.1.1.477	No	No	1	1	1	Present	3.6.1.1	3	CipR	Strong	ND	ND	Absent	Absent	Absent	Absent	Absent	Present	Absent	Absent	Present	Absent	Present	Absent	Absent	Absent	Absent	Absent	Absent	Absent	Absent	Absent	Absent
SRR4195740	ESC_EB8851AA_AS	2016	M	16 - 60	England	No	N/A	Available	1	N/A	SRR4195740			PRJNA315192		1.3.3.9.56	No	No	0	0	0	Absent	3.7.25	3	MSM4	Strong	ND	ND	Absent	Absent	Present	Absent	Absent	Present	Absent	Absent	Present	Absent	Present	Absent	Absent	Absent	Absent	Absent	Absent	Absent	Absent	Absent	Absent
SRR4195483	ESC_EB3432AA_AS	2016	M	16 - 60	England	Yes	Europe	Available	1	N/A	SRR4195483			PRJNA315192		1.1.1.355.475	No	No	1	1	1	Present	3.6.1.1	3	CipR	Strong	ND	ND	Absent	Absent	Absent	Absent	Absent	Present	Absent	Absent	Present	Absent	Present	Absent	Absent	Absent	Absent	Absent	Absent	Absent	Absent	Absent	Absent
SRR4788374	ESC_EB3438AA_AS	2016	F	16 - 60	England	Yes	North America	Available	1	N/A	SRR4788374			PRJNA315192		1.1.1.38.601	No	No	0	1	0	Absent	3.6.1	3	CipR_parent	Strong	ND	ND	Absent	Absent	Absent	Absent	Absent	Present	Absent	Absent	Present	Absent	Present	Absent	Absent	Absent	Absent	Absent	Absent	Absent	Absent	Absent	Absent
SRR4788369	ESC_EB3439AA_AS	2016	M	< 16	England	Yes	North America	Available	1	N/A	SRR4788369			PRJNA315192		1.1.1.38.601	No	No	0	1	0	Absent	3.6.1	3	CipR_parent	Strong	ND	ND	Absent	Absent	Absent	Absent	Absent	Present	Absent	Absent	Present	Absent	Present	Absent	Absent	Absent	Absent	Absent	Absent	Absent	Absent	Absent	Absent
SRR4788366	ESC_EB8942AA_AS	2016	F	16 - 60	England	Yes	Europe	Available	1	N/A	SRR4788366			PRJNA315192		1.3.3.3.109	No	No	0	0	0	Absent	3.7.25	3	MSM4	Strong	ND	ND	Absent	Absent	Present	Absent	Absent	Present	Absent	Absent	Present	Absent	Present	Absent	Absent	Absent	Absent	Present	Absent	Absent	Absent	Absent	Absent
SRR4788350	ESC_EB8948AA_AS	2016	F	16 - 60	England	Yes	North America	Available	1	N/A	SRR4788350			PRJNA315192		1.3.11.394.528	No	No	0	0	0	Absent	3.7.18	3	Global III	Strong	ND	ND	Absent	Absent	Present	Absent	Absent	Present	Absent	Absent	Present	Absent	Present	Absent	Absent	Absent	Absent	Absent	Absent	Absent	Absent	Absent	Absent
SRR4788343	ESC_EB3441AA_AS	2016	F	16 - 60	England	Unknown	N/A	Available	1	N/A	SRR4788343			PRJNA315192		1.1.43.282.371	No	No	0	0	0	Absent	3.6.2	3	Central Asia III	Strong	ND	ND	Absent	Absent	Absent	Absent	Absent	Present	Absent	Absent	Present	Absent	Present	Absent	Absent	Absent	Absent	Absent	Absent	Absent	Absent	Absent	Absent
SRR4788326	ESC_EB8959AA_AS	2016	M	16 - 60	England	Unknown	N/A	Available	1	N/A	SRR4788326			PRJNA315192		1.3.3.9.56	No	No	0	0	0	Absent	3.7.25	3	MSM4	Strong	ND	ND	Absent	Absent	Present	Absent	Absent	Present	Absent	Absent	Absent	Absent	Absent	Absent	Absent	Absent	Absent	Absent	Absent	Absent	Absent	Absent	Absent
SRR4788308	ESC_EB8965AA_AS	2016	F	16 - 60	England	Yes	Africa	Available	1	N/A	SRR4788308			PRJNA315192		1.3.201.472.658	No	No	0	0	0	Absent	3.7.8	3	Global III	Strong	ND	ND	Absent	Absent	Present	Absent	Absent	Present	Absent	Absent	Present	Absent	Present	Absent	Absent	Absent	Absent	Absent	Absent	Absent	Absent	Absent	Absent
SRR4788296	ESC_EB8970AA_AS	2016	F	16 - 60	England	Unknown	N/A	Available	1	N/A	SRR4788296			PRJNA315192		1.1.1.298.516	No	No	1	1	1	Present	3.6.1.1.1	3	CipR.SEA	Strong	ND	ND	Absent	Absent	Absent	Absent	Absent	Present	Absent	Absent	Present	Absent	Present	Absent	Absent	Absent	Absent	Absent	Absent	Absent	Absent	Absent	Absent
SRR4788283	ESC_EB3444AA_AS	2016	M	< 16	England	Unknown	N/A	Available	1	N/A	SRR4788283			PRJNA315192		1.1.29.49.510	No	No	0	0	0	Absent	3.6.3	3	Central Asia III	Strong	ND	ND	Absent	Absent	Absent	Absent	Absent	Present	Absent	Absent	Present	Absent	Present	Absent	Absent	Absent	Absent	Absent	Absent	Absent	Absent	Absent	Absent
SRR4788282	ESC_EB3445AA_AS	2016	F	16 - 60	England	Unknown	N/A	Available	1	N/A	SRR4788282			PRJNA315192		1.1.29.49.58	No	No	0	0	0	Absent	3.6.3	3	Central Asia III	Strong	ND	ND	Absent	Absent	Absent	Absent	Absent	Present	Absent	Absent	Present	Absent	Present	Absent	Absent	Absent	Absent	Absent	Absent	Absent	Absent	Absent	Absent
SRR4788271	ESC_EB3448AA_AS	2016	F	16 - 60	England	Unknown	N/A	Available	1	N/A	SRR4788271			PRJNA315192		1.1.1.1.587	No	No	1	1	1	Present	3.6.1.1	3	CipR	Strong	ND	ND	Absent	Absent	Absent	Absent	Absent	Present	Absent	Absent	Present	Absent	Present	Absent	Absent	Absent	Absent	Absent	Absent	Absent	Absent	Absent	Absent
SRR4788269	ESC_EB3449AA_AS	2016	M	16 - 60	England	Unknown	N/A	Available	1	N/A	SRR4788269			PRJNA315192		1.3.6.31.35	No	No	0	1	0	Absent	3.7.29.1.2	3	Global III VN2.MSM2	Strong	ND	ND	Absent	Absent	Present	Absent	Absent	Absent	Absent	Absent	Present	Absent	Present	Absent	Absent	Absent	Absent	Absent	Absent	Absent	Absent	Absent	Absent
SRR4788259	ESC_EB3451AA_AS	2016	M	16 - 60	England	No	N/A	Available	1	N/A	SRR4788259			PRJNA315192		1.1.1.1.474	No	No	1	1	1	Present	3.6.1.1	3	CipR	Strong	ND	ND	Absent	Absent	Absent	Absent	Absent	Present	Absent	Absent	Present	Absent	Present	Absent	Absent	Absent	Absent	Absent	Absent	Absent	Absent	Absent	Absent
SRR4788253	ESC_EB3452AA_AS	2016	F	16 - 60	England	Unknown	N/A	Available	1	N/A	SRR4788253			PRJNA315192		1.1.1.1.331	No	No	1	1	1	Present	3.6.1.1	3	CipR	Strong	ND	ND	Absent	Absent	Absent	Absent	Absent	Present	Absent	Absent	Present	Absent	Present	Absent	Absent	Absent	Absent	Absent	Absent	Absent	Absent	Absent	Absent
SRR4788247	ESC_EB3453AA_AS	2016	F	16 - 60	England	Yes	North America	Available	1	N/A	SRR4788247			PRJNA315192		1.1.29.49.619	No	No	0	0	0	Absent	3.6.3	3	Central Asia III	Strong	ND	ND	Absent	Absent	Absent	Absent	Absent	Present	Absent	Absent	Present	Absent	Present	Absent	Absent	Absent	Absent	Absent	Absent	Absent	Absent	Absent	Absent
SRR4788245	ESC_EB3454AA_AS	2016	M	< 16	England	Yes	North America	Available	1	N/A	SRR4788245			PRJNA315192		1.1.29.49.584	No	No	0	0	0	Absent	3.6.3	3	Central Asia III	Strong	ND	ND	Absent	Absent	Absent	Absent	Present	Present	Absent	Absent	Present	Absent	Present	Absent	Absent	Absent	Absent	Present	Absent	Absent	Absent	Absent	Absent
SRR4788242	ESC_EB8984AA_AS	2016	M	16 - 60	England	Yes	Asia	Available	1	N/A	SRR4788242			PRJNA315192		1.1.1.265.636	No	No	1	1	1	Present	3.6.1.1	3	CipR	Strong	ND	ND	Absent	Absent	Absent	Absent	Absent	Present	Absent	Absent	Present	Absent	Present	Absent	Absent	Absent	Absent	Present	Absent	Absent	Absent	Absent	Absent
SRR4788227	ESC_EB3456AA_AS	2016	F	< 16	England	No	N/A	Available	1	N/A	SRR4788227			PRJNA315192		1.1.1.459.632	No	No	1	1	1	Present	3.6.1.1	3	CipR	Strong	ND	ND	Absent	Absent	Absent	Absent	Absent	Present	Absent	Absent	Present	Absent	Present	Absent	Absent	Absent	Absent	Absent	Absent	Absent	Absent	Absent	Absent
SRR4788223	ESC_EB8989AA_AS	2016	M	16 - 60	England	No	N/A	Available	1	N/A	SRR4788223			PRJNA315192		1.3.3.9.56	No	No	0	0	0	Absent	3.7.25	3	MSM4	Strong	ND	ND	Absent	Absent	Present	Absent	Absent	Present	Absent	Absent	Absent	Absent	Absent	Absent	Absent	Absent	Absent	Absent	Absent	Absent	Absent	Absent	Absent
SRR4788208	ESC_EB3457AA_AS	2016	M	16 - 60	England	Yes	Asia	Available	1	N/A	SRR4788208			PRJNA315192		1.1.45.481.686	No	No	0	0	0	Absent	3.6.2	3	Central Asia III	Strong	ND	ND	Absent	Absent	Absent	Absent	Absent	Present	Absent	Absent	Present	Absent	Present	Absent	Absent	Absent	Absent	Present	Absent	Absent	Absent	Absent	Absent
SRR4788177	ESC_EB9011AA_AS	2016	M	> 60	England	Unknown	N/A	Available	1	N/A	SRR4788177			PRJNA315192		1.3.3.3.109	No	No	0	0	0	Absent	3.7.25	3	MSM4	Strong	ND	ND	Absent	Absent	Present	Absent	Absent	Present	Absent	Absent	Present	Absent	Present	Absent	Absent	Absent	Absent	Present	Absent	Absent	Absent	Absent	Absent
SRR4788167	ESC_EB9014AA_AS	2016	F	< 16	England	Unknown	N/A	Available	1	N/A	SRR4788167			PRJNA315192		1.134.171.362.483	No	No	0	0	0	Absent	3.7.30.4	3	Global III Israel III	Strong	ND	ND	Absent	Absent	Present	Absent	Absent	Present	Absent	Absent	Absent	Absent	Absent	Absent	Absent	Absent	Absent	Absent	Absent	Absent	Absent	Absent	Absent
SRR4788159	ESC_EB9017AA_AS	2016	F	> 60	England	Unknown	N/A	Available	1	N/A	SRR4788159			PRJNA315192		1.3.3.9.645	No	No	0	0	0	Absent	3.7.25	3	MSM4	Strong	ND	ND	Absent	Absent	Present	Absent	Absent	Present	Absent	Absent	Present	Absent	Present	Absent	Absent	Absent	Absent	Absent	Absent	Absent	Absent	Absent	Absent
SRR4788157	ESC_EB3461AA_AS	2016	M	16 - 60	England	Unknown	N/A	Available	1	N/A	SRR4788157			PRJNA315192		2.142.196.456.629	No	No	0	0	0	Absent	2.10.1	2	Latin America IIa	Strong	ND	ND	Absent	Absent	Absent	Absent	Absent	Present	Absent	Absent	Absent	Absent	Absent	Absent	Absent	Absent	Absent	Absent	Absent	Absent	Absent	Absent	Absent
SRR4788154	ESC_EB9021AA_AS	2016	F	16 - 60	England	Yes	Asia	Available	1	N/A	SRR4788154			PRJNA315192		1.55.66.408.552	No	No	0	0	0	Absent	3.7.3	3	Global III	Strong	ND	ND	Absent	Absent	Present	Absent	Absent	Present	Absent	Absent	Present	Absent	Present	Absent	Absent	Absent	Absent	Absent	Absent	Absent	Absent	Absent	Absent
SRR4788150	ESC_EB9023AA_AS	2016	M	16 - 60	England	No	N/A	Available	1	N/A	SRR4788150			PRJNA315192		1.138.185.422.573	No	No	0	0	0	Absent	3.7	3	Global III	Strong	ND	ND	Absent	Absent	Present	Absent	Absent	Present	Absent	Absent	Present	Absent	Present	Absent	Absent	Absent	Absent	Present	Absent	Absent	Absent	Absent	Absent
SRR4788147	ESC_EB9025AA_AS	2016	F	> 60	England	Yes	North America	Available	1	N/A	SRR4788147			PRJNA315192		1.3.20.44.52	No	No	0	1	0	Absent	3.7.21	3	Global III	Strong	ND	ND	Absent	Absent	Present	Absent	Absent	Present	Absent	Absent	Absent	Absent	Absent	Absent	Absent	Absent	Absent	Absent	Absent	Absent	Absent	Absent	Absent
SRR4788138	ESC_EB9028AA_AS	2016	M	16 - 60	England	Unknown	N/A	Available	1	N/A	SRR4788138			PRJNA315192		1.3.6.31.35	No	No	0	1	0	Absent	3.7.29.1.2	3	Global III VN2.MSM2	Strong	ND	ND	Absent	Absent	Present	Absent	Absent	Absent	Absent	Absent	Present	Absent	Present	Absent	Absent	Absent	Absent	Absent	Absent	Absent	Absent	Absent	Absent
SRR4788102	ESC_EB3464AA_AS	2016	M	16 - 60	England	Unknown	N/A	Available	1	N/A	SRR4788102			PRJNA315192		1.1.1.338.452	No	No	1	1	0	Present	3.6.1.1	3	CipR	Strong	ND	ND	Absent	Absent	Absent	Absent	Absent	Present	Absent	Absent	Present	Absent	Present	Absent	Absent	Absent	Absent	Absent	Absent	Absent	Absent	Absent	Absent
SRR4788100	ESC_EB9042AA_AS	2016	M	16 - 60	England	Yes	Africa	Available	1	N/A	SRR4788100			PRJNA315192		1.115.141.284.654	No	No	0	0	0	Absent	3.7.10	3	Global III	Strong	ND	ND	Absent	Absent	Present	Absent	Absent	Present	Absent	Absent	Present	Absent	Present	Absent	Absent	Absent	Absent	Absent	Absent	Absent	Absent	Absent	Absent
SRR4788088	ESC_EB9046AA_AS	2016	M	16 - 60	England	Unknown	N/A	Available	1	N/A	SRR4788088			PRJNA315192		1.3.3.9.56	No	No	0	0	0	Absent	3.7.25	3	MSM4	Strong	ND	ND	Absent	Absent	Present	Absent	Absent	Present	Absent	Absent	Present	Absent	Present	Absent	Absent	Absent	Absent	Absent	Absent	Absent	Absent	Absent	Absent
SRR4788085	ESC_EB9047AA_AS	2016	M	< 16	England	Unknown	N/A	Available	1	N/A	SRR4788085			PRJNA315192		1.3.4.461.681	No	No	0	0	0	Absent	3.7.30.4.1	3	Global III OJC	Strong	ND	ND	Absent	Absent	Present	Absent	Absent	Present	Absent	Absent	Absent	Absent	Absent	Absent	Absent	Absent	Absent	Absent	Absent	Absent	Absent	Absent	Absent
SRR4788074	ESC_EB3465AA_AS	2016	M	16 - 60	England	Unknown	N/A	Available	1	N/A	SRR4788074			PRJNA315192		1.1.1.1.546	No	Yes	1	1	1	Present	3.6.1.1.2	3	CipR.MSM5	Strong	ND	ND	Absent	Absent	Absent	Absent	Present	Present	Absent	Absent	Present	Absent	Present	Absent	Absent	Absent	Absent	Absent	Absent	Absent	Absent	Absent	Absent
SRR4788073	ESC_JA4211AA_AS	2016	M	16 - 60	England	Unknown	N/A	Available	1	N/A	SRR4788073			PRJNA315192		1.3.3.3.46	No	No	0	0	0	Absent	3.7.25	3	MSM4	Strong	ND	ND	Absent	Absent	Present	Absent	Absent	Present	Absent	Absent	Absent	Absent	Absent	Absent	Absent	Absent	Absent	Absent	Absent	Absent	Absent	Absent	Absent
SRR4787933	ESC_EB9052AA_AS	2016	M	16 - 60	England	Yes	North America	Available	1	N/A	SRR4787933			PRJNA315192		1.3.11.16.153	No	No	0	0	0	Absent	3.7.18	3	Global III	Strong	ND	ND	Absent	Absent	Present	Absent	Absent	Present	Absent	Absent	Absent	Absent	Absent	Absent	Absent	Absent	Absent	Absent	Absent	Absent	Absent	Absent	Absent
SRR4787884	ESC_EB9065AA_AS	2016	M	16 - 60	England	Unknown	N/A	Available	1	N/A	SRR4787884			PRJNA315192		1.3.6.31.35	No	No	0	1	0	Absent	3.7.29.1.2	3	Global III VN2.MSM2	Strong	ND	ND	Absent	Absent	Present	Absent	Absent	Absent	Absent	Absent	Present	Absent	Present	Absent	Absent	Absent	Absent	Absent	Absent	Absent	Absent	Absent	Absent
SRR4787874	ESC_EB3470AA_AS	2016	F	16 - 60	England	No	N/A	Available	1	N/A	SRR4787874			PRJNA315192		1.1.29.49.547	No	No	0	0	0	Absent	3.6.3	3	Central Asia III	Strong	ND	ND	Absent	Absent	Absent	Absent	Absent	Present	Absent	Absent	Present	Absent	Present	Absent	Absent	Absent	Absent	Present	Absent	Absent	Absent	Absent	Absent
SRR4787871	ESC_EB9070AA_AS	2016	F	16 - 60	England	No	N/A	Available	1	N/A	SRR4787871			PRJNA315192		1.1.1.423.574	No	No	1	1	1	Present	3.6.1.1	3	CipR	Strong	ND	ND	Absent	Absent	Absent	Absent	Absent	Present	Absent	Absent	Present	Absent	Present	Absent	Absent	Absent	Absent	Absent	Absent	Absent	Absent	Absent	Absent
SRR4787852	ESC_EB9077AA_AS	2016	M	16 - 60	England	Unknown	N/A	Available	1	N/A	SRR4787852			PRJNA315192		1.1.1.1.546	No	Yes	1	1	1	Present	3.6.1.1.2	3	CipR.MSM5	Strong	ND	ND	Absent	Absent	Absent	Absent	Present	Present	Absent	Absent	Present	Absent	Present	Absent	Absent	Absent	Absent	Absent	Absent	Absent	Absent	Absent	Absent
SRR4787849	ESC_KA3398AA_AS	2016	M	< 16	England	Unknown	N/A	Available	1	N/A	SRR4787849			PRJNA315192		1.3.4.461.681	No	No	0	0	0	Absent	3.7.30.4.1	3	Global III OJC	Strong	ND	ND	Absent	Absent	Present	Absent	Absent	Present	Absent	Absent	Absent	Absent	Absent	Absent	Absent	Absent	Absent	Absent	Absent	Absent	Absent	Absent	Absent
SRR4787841	ESC_EB9083AA_AS	2016	F	16 - 60	England	No	N/A	Available	1	N/A	SRR4787841			PRJNA315192		1.3.4.473.665	No	No	0	0	0	Absent	3.7.30.4.1	3	Global III OJC	Strong	ND	ND	Absent	Absent	Present	Absent	Absent	Present	Absent	Absent	Absent	Absent	Absent	Absent	Absent	Absent	Absent	Absent	Absent	Absent	Absent	Absent	Absent
SRR4787828	ESC_EB9088AA_AS	2016	F	16 - 60	England	Yes	Africa	Available	1	N/A	SRR4787828			PRJNA315192		1.3.3.3.695	No	No	0	0	0	Absent	3.7.25	3	MSM4	Strong	ND	ND	Absent	Absent	Present	Absent	Absent	Present	Absent	Absent	Present	Absent	Present	Absent	Absent	Absent	Absent	Absent	Absent	Absent	Absent	Absent	Absent
SRR4787826	ESC_EB3471AA_AS	2016	M	< 16	England	Yes	Asia	Available	1	N/A	SRR4787826			PRJNA315192		1.1.29.49.558	No	No	0	0	0	Absent	3.6.3	3	Central Asia III	Strong	ND	ND	Absent	Absent	Absent	Absent	Absent	Present	Absent	Absent	Present	Absent	Present	Absent	Absent	Absent	Absent	Present	Absent	Absent	Absent	Absent	Absent
SRR4787810	ESC_EB3473AA_AS	2016	F	16 - 60	England	Yes	North America	Available	1	N/A	SRR4787810			PRJNA315192		1.1.29.49.558	No	No	0	0	0	Absent	3.6.3	3	Central Asia III	Strong	ND	ND	Absent	Absent	Absent	Absent	Absent	Present	Absent	Absent	Present	Absent	Present	Absent	Absent	Absent	Absent	Present	Absent	Absent	Absent	Absent	Absent
SRR4787796	ESC_EB9096AA_AS	2016	F	> 60	England	Yes	Asia	Available	1	N/A	SRR4787796			PRJNA315192		1.1.1.406.549	No	No	1	1	1	Present	3.6.1.1	3	CipR	Strong	ND	ND	Absent	Absent	Absent	Absent	Absent	Present	Absent	Absent	Present	Absent	Present	Absent	Absent	Absent	Absent	Absent	Absent	Absent	Absent	Absent	Absent
SRR4787778	ESC_EB9105AA_AS	2016	F	16 - 60	England	Yes	Europe	Available	1	N/A	SRR4787778			PRJNA315192		1.3.3.452.623	No	No	0	0	0	Absent	3.7.25	3	MSM4	Strong	ND	ND	Present	Absent	Absent	Absent	Absent	Present	Absent	Absent	Present	Absent	Present	Absent	Absent	Absent	Absent	Present	Absent	Absent	Absent	Absent	Absent
SRR4787768	ESC_EB3474AA_AS	2016	M	16 - 60	England	Yes	Asia	Available	1	N/A	SRR4787768			PRJNA315192		19.141.194.449.611	No	No	0	0	0	Absent	1.5	1		Strong	ND	ND	Absent	Absent	Absent	Absent	Absent	Present	Absent	Absent	Present	Absent	Present	Absent	Absent	Absent	Absent	Absent	Absent	Absent	Absent	Absent	Absent
SRR4787764	ESC_EB3475AA_AS	2016	M	< 16	England	Unknown	N/A	Available	1	N/A	SRR4787764			PRJNA315192		1.1.1.60.615	No	No	1	1	1	Present	3.6.1.1	3	CipR	Strong	ND	ND	Absent	Absent	Absent	Absent	Absent	Present	Absent	Absent	Present	Absent	Present	Absent	Absent	Absent	Absent	Absent	Absent	Absent	Absent	Absent	Absent
SRR4787761	ESC_EB9110AA_AS	2016	M	16 - 60	England	Unknown	N/A	Available	1	N/A	SRR4787761			PRJNA315192		1.3.132.260.446	No	No	0	0	0	Absent	3.7.4	3	Global III	Strong	ND	ND	Absent	Absent	Present	Absent	Absent	Present	Absent	Absent	Present	Absent	Present	Absent	Absent	Absent	Absent	Absent	Absent	Absent	Absent	Absent	Absent
SRR4787758	ESC_EB3476AA_AS	2016	M	16 - 60	England	No	N/A	Available	1	N/A	SRR4787758			PRJNA315192		1.1.1.38.565	No	No	0	1	0	Absent	3.6.1	3	CipR_parent	Strong	ND	ND	Absent	Absent	Absent	Absent	Absent	Present	Absent	Absent	Present	Absent	Present	Absent	Absent	Absent	Absent	Absent	Absent	Absent	Absent	Absent	Absent
SRR4787742	ESC_EB9115AA_AS	2016	F	16 - 60	England	Yes	Africa	Available	1	N/A	SRR4787742			PRJNA315192		1.38.48.436.590	No	No	0	0	0	Absent	3.7.7	3	Global III	Strong	ND	ND	Absent	Absent	Present	Absent	Absent	Present	Absent	Absent	Present	Absent	Present	Absent	Absent	Absent	Absent	Absent	Absent	Absent	Absent	Absent	Absent
SRR4787741	ESC_EB9116AA_AS	2016	M	> 60	England	Unknown	N/A	Available	1	N/A	SRR4787741			PRJNA315192		1.3.3.3.109	No	No	0	0	0	Absent	3.7.25	3	MSM4	Strong	ND	ND	Absent	Absent	Present	Absent	Absent	Present	Absent	Absent	Present	Absent	Present	Absent	Absent	Absent	Absent	Present	Absent	Absent	Absent	Absent	Absent
SRR4787736	ESC_EB3478AA_AS	2016	F	16 - 60	England	Yes	Asia	Available	1	N/A	SRR4787736			PRJNA315192		1.1.1.338.452	No	No	1	1	0	Present	3.6.1.1	3	CipR	Strong	ND	ND	Absent	Absent	Absent	Absent	Absent	Present	Absent	Absent	Present	Absent	Present	Absent	Absent	Absent	Absent	Absent	Absent	Absent	Absent	Absent	Absent
SRR4787725	ESC_EB9122AA_AS	2016	M	16 - 60	England	No	N/A	Available	1	N/A	SRR4787725			PRJNA315192		1.3.3.9.56	No	No	0	0	0	Absent	3.7.25	3	MSM4	Strong	ND	ND	Absent	Absent	Present	Absent	Absent	Present	Absent	Absent	Absent	Absent	Absent	Absent	Absent	Absent	Absent	Absent	Absent	Absent	Absent	Absent	Absent
SRR4787714	ESC_EB3479AA_AS	2016	F	16 - 60	England	No	N/A	Available	1	N/A	SRR4787714			PRJNA315192		1.1.1.464.642	No	No	1	1	1	Present	3.6.1.1	3	CipR	Strong	ND	ND	Absent	Absent	Absent	Absent	Absent	Present	Absent	Absent	Present	Absent	Present	Absent	Absent	Absent	Absent	Absent	Absent	Absent	Absent	Absent	Absent
SRR4787437	ESC_EB3481AA_AS	2016	F	> 60	England	Unknown	N/A	Available	1	N/A	SRR4787437			PRJNA315192		1.1.43.151.268	No	No	0	0	0	Absent	3.6.2	3	Central Asia III	Strong	ND	ND	Absent	Absent	Absent	Absent	Absent	Present	Absent	Absent	Absent	Absent	Absent	Absent	Absent	Absent	Absent	Absent	Absent	Absent	Absent	Absent	Absent
SRR4787433	ESC_EB3482AA_AS	2016	M	16 - 60	England	Yes	Asia	Available	1	N/A	SRR4787433			PRJNA315192		1.1.1.1.647	No	No	1	1	1	Present	3.6.1.1	3	CipR	Strong	ND	ND	Absent	Absent	Absent	Absent	Absent	Present	Absent	Absent	Present	Absent	Present	Absent	Absent	Absent	Absent	Absent	Absent	Absent	Absent	Absent	Absent
SRR4787426	ESC_EB3483AA_AS	2016	M	16 - 60	England	No	N/A	Available	1	N/A	SRR4787426			PRJNA315192		1.1.1.1.21	No	Yes	1	1	1	Present	3.6.1.1.2	3	CipR.MSM5	Strong	ND	ND	Absent	Absent	Absent	Absent	Present	Present	Absent	Absent	Present	Absent	Present	Absent	Absent	Absent	Absent	Absent	Absent	Absent	Absent	Absent	Absent
SRR4787413	ESC_EB9135AA_AS	2016	M	16 - 60	England	Unknown	N/A	Available	1	N/A	SRR4787413			PRJNA315192		1.3.20.458.631	No	No	0	1	0	Absent	3.7.21	3	Global III	Strong	ND	ND	Absent	Absent	Present	Absent	Absent	Present	Absent	Absent	Absent	Absent	Absent	Absent	Absent	Absent	Absent	Absent	Absent	Absent	Absent	Absent	Absent
SRR4787398	ESC_EB3484AA_AS	2016	M	< 16	England	Yes	North America	Available	1	N/A	SRR4787398			PRJNA315192		1.1.29.49.558	No	No	0	0	0	Absent	3.6.3	3	Central Asia III	Strong	ND	ND	Absent	Absent	Absent	Absent	Absent	Present	Absent	Absent	Absent	Absent	Absent	Absent	Absent	Absent	Absent	Present	Absent	Absent	Absent	Absent	Absent
SRR4787387	ESC_EB3486AA_AS	2016	F	16 - 60	England	Unknown	N/A	Available	1	N/A	SRR4787387			PRJNA315192		1.137.177.387.517	No	No	0	1	0	Absent	3.6.4	3	Central Asia III	Strong	ND	ND	Absent	Absent	Absent	Absent	Absent	Present	Absent	Absent	Absent	Absent	Absent	Absent	Absent	Absent	Absent	Absent	Absent	Absent	Absent	Absent	Absent
SRR4787385	ESC_EB9144AA_AS	2016	M	16 - 60	England	No	N/A	Available	1	N/A	SRR4787385			PRJNA315192		1.3.11.16.153	No	No	0	0	0	Absent	3.7.18	3	Global III	Strong	ND	ND	Absent	Absent	Present	Absent	Absent	Present	Absent	Absent	Present	Absent	Present	Absent	Absent	Absent	Absent	Absent	Absent	Absent	Absent	Absent	Absent
SRR4787380	ESC_EB9146AA_AS	2016	M	16 - 60	England	Unknown	N/A	Available	1	N/A	SRR4787380			PRJNA315192		1.3.132.260.639	No	No	0	0	0	Absent	3.7.4	3	Global III	Strong	ND	ND	Absent	Absent	Present	Absent	Absent	Present	Absent	Absent	Absent	Absent	Absent	Absent	Absent	Absent	Absent	Absent	Absent	Absent	Absent	Absent	Absent
SRR4787376	ESC_EB9148AA_AS	2016	F	16 - 60	England	Unknown	N/A	Available	1	N/A	SRR4787376			PRJNA315192		1.3.20.366.489	No	No	0	1	0	Absent	3.7.21	3	Global III	Strong	ND	ND	Absent	Absent	Present	Absent	Absent	Present	Absent	Absent	Absent	Absent	Absent	Absent	Absent	Absent	Absent	Absent	Absent	Absent	Absent	Absent	Absent
SRR4787372	ESC_EB9149AA_AS	2016	F	16 - 60	England	No	N/A	Available	1	N/A	SRR4787372			PRJNA315192		1.3.3.3.650	No	No	0	0	0	Absent	3.7.25	3	MSM4	Strong	ND	ND	Absent	Absent	Present	Absent	Absent	Present	Absent	Absent	Present	Absent	Present	Absent	Absent	Absent	Absent	Absent	Absent	Present	Absent	Absent	Absent
SRR4787360	ESC_EB3488AA_AS	2016	F	16 - 60	England	Unknown	N/A	Available	1	N/A	SRR4787360			PRJNA315192		1.1.1.307.397	No	No	1	1	1	Present	3.6.1.1	3	CipR	Strong	ND	ND	Absent	Absent	Absent	Absent	Absent	Present	Absent	Absent	Present	Absent	Present	Absent	Absent	Absent	Absent	Absent	Absent	Absent	Absent	Absent	Absent
SRR4787356	ESC_EB9153AA_AS	2016	F	< 16	England	Yes	Africa	Available	1	N/A	SRR4787356			PRJNA315192		1.21.32.54.63	No	No	0	0	0	Absent	3.7	3	Global III	Strong	ND	ND	Absent	Absent	Present	Absent	Absent	Present	Absent	Absent	Present	Absent	Present	Absent	Absent	Absent	Absent	Present	Absent	Absent	Absent	Absent	Absent
SRR4787354	ESC_EB3489AA_AS	2016	M	16 - 60	England	Unknown	N/A	Available	1	N/A	SRR4787354			PRJNA315192		1.1.29.49.502	No	No	0	0	0	Absent	3.6.3	3	Central Asia III	Strong	ND	ND	Absent	Absent	Absent	Absent	Absent	Present	Absent	Absent	Present	Absent	Present	Absent	Absent	Absent	Absent	Absent	Absent	Absent	Absent	Absent	Absent
SRR4787342	ESC_EB3490AA_AS	2016	F	16 - 60	England	Yes	Asia	Available	1	N/A	SRR4787342			PRJNA315192		1.1.1.480.685	No	No	1	1	1	Present	3.6.1.1	3	CipR	Strong	ND	ND	Absent	Absent	Absent	Absent	Absent	Present	Absent	Absent	Absent	Absent	Absent	Absent	Absent	Absent	Absent	Absent	Absent	Absent	Absent	Absent	Absent
SRR4787341	ESC_EB9157AA_AS	2016	F	> 60	England	Yes	Asia	Available	1	N/A	SRR4787341			PRJNA315192		1.1.1.403.542	No	No	1	1	1	Present	3.6.1.1	3	CipR	Strong	ND	ND	Absent	Absent	Absent	Absent	Absent	Present	Absent	Absent	Absent	Absent	Absent	Absent	Absent	Absent	Absent	Absent	Absent	Absent	Absent	Absent	Absent
SRR4787328	ESC_EB3491AA_AS	2016	F	< 16	England	Unknown	N/A	Available	1	N/A	SRR4787328			PRJNA315192		1.1.1.38.693	No	No	0	1	0	Absent	3.6.1	3	CipR_parent	Strong	ND	ND	Absent	Absent	Absent	Absent	Absent	Present	Absent	Absent	Present	Absent	Present	Absent	Absent	Absent	Absent	Absent	Absent	Absent	Absent	Absent	Absent
SRR4787316	ESC_EB9163AA_AS	2016	M	< 16	England	Yes	North America	Available	1	N/A	SRR4787316			PRJNA315192		1.38.48.436.590	No	No	0	0	0	Absent	3.7.7	3	Global III	Strong	ND	ND	Absent	Absent	Present	Absent	Absent	Present	Absent	Absent	Present	Absent	Present	Absent	Absent	Absent	Absent	Absent	Absent	Absent	Absent	Absent	Absent
SRR4787302	ESC_EB9169AA_AS	2016	F	16 - 60	England	No	N/A	Available	1	N/A	SRR4787302			PRJNA315192		1.3.12.483.688	No	No	0	0	0	Absent	3.7.16	3	Global III	Strong	ND	ND	Absent	Absent	Present	Absent	Absent	Present	Absent	Absent	Present	Absent	Present	Absent	Absent	Absent	Absent	Absent	Absent	Absent	Absent	Absent	Absent
SRR4787300	ESC_EB9170AA_AS	2016	F	16 - 60	England	Yes	North America	Available	1	N/A	SRR4787300			PRJNA315192		1.3.11.353.473	No	No	0	0	0	Absent	3.7.18	3	Global III	Strong	ND	ND	Absent	Absent	Present	Absent	Absent	Present	Absent	Absent	Present	Absent	Present	Absent	Absent	Absent	Absent	Absent	Absent	Absent	Absent	Absent	Absent
SRR4787283	ESC_EB3493AA_AS	2016	F	16 - 60	England	Yes	Africa	Available	1	N/A	SRR4787283			PRJNA315192		1.1.43.151.268	No	No	0	0	0	Absent	3.6.2	3	Central Asia III	Strong	ND	ND	Absent	Absent	Absent	Absent	Absent	Present	Absent	Absent	Absent	Absent	Absent	Absent	Absent	Absent	Absent	Absent	Absent	Absent	Absent	Absent	Absent
SRR4787272	ESC_EB3496AA_AS	2016	F	16 - 60	England	Yes	Europe	Available	1	N/A	SRR4787272			PRJNA315192		1.1.1.441.598	No	No	1	1	1	Present	3.6.1.1	3	CipR	Strong	ND	ND	Absent	Absent	Absent	Absent	Absent	Present	Absent	Absent	Absent	Absent	Absent	Absent	Absent	Absent	Absent	Absent	Absent	Absent	Absent	Absent	Absent
SRR4787270	ESC_EB3497AA_AS	2016	M	< 16	England	Yes	North America	Available	1	N/A	SRR4787270			PRJNA315192		1.1.29.49.547	No	No	0	0	0	Absent	3.6.3	3	Central Asia III	Strong	ND	ND	Absent	Absent	Absent	Absent	Absent	Present	Absent	Absent	Present	Absent	Present	Absent	Absent	Absent	Absent	Present	Absent	Absent	Absent	Absent	Absent
SRR4787267	ESC_EB9178AA_AS	2016	M	16 - 60	England	Unknown	N/A	Available	1	N/A	SRR4787267			PRJNA315192		1.3.6.31.35	No	No	0	1	0	Absent	3.7.29.1.2.1	3	Global III VN2.MSM2.Aus	Strong	ND	ND	Absent	Absent	Present	Absent	Present	Absent	Absent	Absent	Present	Absent	Present	Absent	Absent	Absent	Absent	Absent	Absent	Absent	Absent	Absent	Absent
SRR4787266	ESC_EB9179AA_AS	2016	M	16 - 60	England	No	N/A	Available	1	N/A	SRR4787266			PRJNA315192		1.3.6.31.35	No	No	0	1	0	Absent	3.7.29.1.2	3	Global III VN2.MSM2	Strong	ND	ND	Absent	Absent	Present	Absent	Absent	Absent	Absent	Absent	Present	Absent	Present	Absent	Absent	Absent	Absent	Absent	Absent	Absent	Absent	Absent	Absent
SRR4787262	ESC_EB9180AA_AS	2016	F	16 - 60	England	Yes	North America	Available	1	N/A	SRR4787262			PRJNA315192		1.3.20.44.52	No	No	0	1	0	Absent	3.7.21	3	Global III	Strong	ND	ND	Absent	Absent	Present	Absent	Absent	Present	Absent	Absent	Absent	Absent	Absent	Absent	Absent	Absent	Absent	Absent	Absent	Absent	Absent	Absent	Absent
SRR4787230	ESC_EB9185AA_AS	2016	F	< 16	England	No	N/A	Available	1	N/A	SRR4787230			PRJNA315192		1.1.183.412.559	No	No	1	1	1	Present	3.6.1.1	3	CipR	Strong	ND	ND	Absent	Absent	Absent	Absent	Absent	Present	Absent	Absent	Absent	Absent	Absent	Absent	Absent	Absent	Absent	Absent	Absent	Absent	Absent	Absent	Absent
SRR4787217	ESC_EB9190AA_AS	2016	F	16 - 60	England	Yes	North America	Available	1	N/A	SRR4787217			PRJNA315192		1.1.1.298.594	No	No	1	1	1	Present	3.6.1.1.1	3	CipR.SEA	Strong	ND	ND	Absent	Absent	Absent	Absent	Absent	Present	Absent	Absent	Present	Absent	Present	Absent	Absent	Absent	Absent	Absent	Absent	Absent	Absent	Absent	Absent
SRR4787199	ESC_EB3499AA_AS	2016	F	16 - 60	England	Yes	Asia	Available	1	N/A	SRR4787199			PRJNA315192		1.1.18.26.279	No	No	0	0	0	Absent	3.6.2	3	Central Asia III	Strong	ND	ND	Absent	Absent	Absent	Absent	Absent	Present	Absent	Absent	Present	Absent	Present	Absent	Absent	Absent	Absent	Absent	Absent	Absent	Absent	Absent	Absent
SRR4787194	ESC_EB3500AA_AS	2016	M	16 - 60	England	Unknown	N/A	Available	1	N/A	SRR4787194			PRJNA315192		1.1.1.1.592	No	No	1	1	1	Present	3.6.1.1	3	CipR	Strong	ND	ND	Absent	Absent	Absent	Absent	Absent	Present	Absent	Absent	Present	Absent	Present	Absent	Absent	Absent	Absent	Absent	Absent	Absent	Absent	Absent	Absent
SRR4787193	ESC_EB3501AA_AS	2016	F	16 - 60	England	Yes	Africa	Available	1	N/A	SRR4787193			PRJNA315192		1.1.29.49.625	No	No	0	0	0	Absent	3.6.3	3	Central Asia III	Strong	ND	ND	Absent	Absent	Absent	Absent	Absent	Present	Absent	Absent	Present	Absent	Present	Absent	Absent	Absent	Absent	Absent	Absent	Absent	Absent	Absent	Absent
SRR4787192	ESC_EB3502AA_AS	2016	F	16 - 60	England	Yes	North America	Available	1	N/A	SRR4787192			PRJNA315192		1.1.29.424.575	No	No	0	0	0	Absent	3.6.3	3	Central Asia III	Strong	ND	ND	Absent	Absent	Absent	Absent	Absent	Present	Absent	Absent	Present	Absent	Present	Absent	Absent	Absent	Absent	Present	Absent	Absent	Absent	Absent	Absent
SRR4787188	ESC_EB3504AA_AS	2016	M	16 - 60	England	No	N/A	Available	1	N/A	SRR4787188			PRJNA315192		1.1.29.49.512	No	No	0	0	0	Absent	3.6.3	3	Central Asia III	Strong	ND	ND	Absent	Absent	Absent	Absent	Absent	Present	Absent	Absent	Present	Absent	Present	Absent	Absent	Absent	Absent	Absent	Absent	Absent	Absent	Absent	Absent
SRR4787187	ESC_EB3505AA_AS	2016	F	< 16	England	Unknown	N/A	Available	1	N/A	SRR4787187			PRJNA315192		1.1.1.484.690	No	No	1	1	1	Present	3.6.1.1	3	CipR	Strong	ND	ND	Absent	Absent	Absent	Absent	Absent	Present	Absent	Absent	Present	Absent	Present	Absent	Absent	Absent	Absent	Absent	Absent	Absent	Absent	Absent	Absent
SRR4787175	ESC_EB9205AA_AS	2016	M	< 16	England	Unknown	N/A	Available	1	N/A	SRR4787175			PRJNA315192		1.3.202.474.671	No	No	0	1	0	Absent	3.7.29.1	3	Global III VN2	Strong	ND	ND	Absent	Absent	Present	Absent	Absent	Absent	Absent	Absent	Present	Absent	Present	Absent	Absent	Absent	Absent	Absent	Absent	Absent	Present	Absent	Absent
SRR4787170	ESC_EB3507AA_AS	2016	F	16 - 60	England	Yes	Asia	Available	1	N/A	SRR4787170			PRJNA315192		14.146.207.485.692	No	No	0	1	0	Absent	Uncalled	Uncalled			ND	ND	Absent	Absent	Absent	Absent	Absent	Present	Absent	Absent	Absent	Absent	Absent	Absent	Absent	Absent	Absent	Absent	Absent	Absent	Absent	Absent	Absent
SRR4787156	ESC_EB9211AA_AS	2016	F	< 16	England	Unknown	N/A	Available	1	N/A	SRR4787156			PRJNA315192		1.10.184.417.566	No	No	0	0	0	Absent	3.4.1	3	Latin America III	Strong	ND	ND	Absent	Absent	Present	Absent	Absent	Present	Absent	Absent	Present	Absent	Present	Absent	Absent	Absent	Absent	Absent	Absent	Absent	Absent	Absent	Absent
SRR4787152	ESC_EB9213AA_AS	2016	M	16 - 60	England	Unknown	N/A	Available	1	N/A	SRR4787152			PRJNA315192		1.134.171.362.483	No	No	0	0	0	Absent	3.7.30.4	3	Global III Israel III	Strong	ND	ND	Absent	Absent	Present	Absent	Absent	Present	Absent	Absent	Absent	Absent	Absent	Absent	Absent	Absent	Absent	Absent	Absent	Absent	Absent	Absent	Absent
SRR4787145	ESC_EB9217AA_AS	2016	F	16 - 60	England	Yes	Asia	Available	1	N/A	SRR4787145			PRJNA315192		1.1.1.400.539	No	No	1	1	1	Present	3.6.1.1	3	CipR	Strong	ND	ND	Absent	Absent	Absent	Absent	Absent	Present	Absent	Absent	Present	Absent	Present	Absent	Absent	Absent	Absent	Absent	Absent	Absent	Absent	Absent	Absent
SRR4787081	ESC_EB3509AA_AS	2016	F	< 16	England	Unknown	N/A	Available	1	N/A	SRR4787081			PRJNA315192		1.137.177.405.544	No	No	0	0	0	Absent	3.6.4	3	Central Asia III	Strong	ND	ND	Absent	Absent	Absent	Absent	Absent	Present	Absent	Absent	Present	Absent	Present	Absent	Absent	Absent	Absent	Absent	Absent	Absent	Absent	Absent	Absent
SRR4787080	ESC_EB9221AA_AS	2016	M	> 60	England	Unknown	N/A	Available	1	N/A	SRR4787080			PRJNA315192		1.3.3.3.109	No	No	0	0	0	Absent	3.7.25	3	MSM4	Strong	ND	ND	Absent	Absent	Present	Absent	Absent	Present	Absent	Absent	Present	Absent	Present	Absent	Absent	Absent	Absent	Present	Absent	Absent	Absent	Absent	Absent
SRR4786997	ESC_EB9226AA_AS	2016	F	16 - 60	England	Unknown	N/A	Available	1	N/A	SRR4786997			PRJNA315192		1.1.1.1.610	No	No	1	1	1	Present	3.6.1.1	3	CipR	Strong	ND	ND	Absent	Absent	Absent	Absent	Absent	Present	Absent	Absent	Absent	Absent	Absent	Absent	Absent	Absent	Absent	Absent	Absent	Absent	Absent	Absent	Absent
SRR4786926	ESC_EB3511AA_AS	2016	F	16 - 60	England	Yes	Asia	Available	1	N/A	SRR4786926			PRJNA315192		1.1.18.26.279	No	No	0	0	0	Absent	3.6.2	3	Central Asia III	Strong	ND	ND	Absent	Absent	Absent	Absent	Absent	Present	Absent	Absent	Present	Absent	Present	Absent	Absent	Absent	Absent	Absent	Absent	Absent	Absent	Absent	Absent
SRR4786911	ESC_EB3512AA_AS	2016	F	16 - 60	England	Unknown	N/A	Available	1	N/A	SRR4786911			PRJNA315192		1.1.29.49.491	No	No	0	0	0	Absent	3.6.3	3	Central Asia III	Strong	ND	ND	Absent	Absent	Absent	Absent	Absent	Present	Absent	Absent	Present	Absent	Present	Absent	Absent	Absent	Absent	Absent	Absent	Absent	Absent	Absent	Absent
SRR4786908	ESC_EB3513AA_AS	2016	M	> 60	England	Yes	South America	Available	1	N/A	SRR4786908			PRJNA315192		2.127.206.482.687	No	No	0	0	0	Absent	2.11.4	2	Latin America IIb	Strong	ND	ND	Absent	Absent	Absent	Absent	Absent	Present	Absent	Absent	Absent	Absent	Absent	Absent	Absent	Absent	Absent	Absent	Absent	Absent	Absent	Absent	Absent
SRR4786784	ESC_EB3517AA_AS	2016	F	16 - 60	England	Yes	Africa	Available	1	N/A	SRR4786784			PRJNA315192		1.1.18.26.279	No	No	0	0	0	Absent	3.6.2	3	Central Asia III	Strong	ND	ND	Absent	Absent	Absent	Absent	Absent	Present	Absent	Absent	Present	Absent	Present	Absent	Absent	Absent	Absent	Absent	Absent	Absent	Absent	Absent	Absent
SRR4786652	ESC_EB3518AA_AS	2016	M	16 - 60	England	Yes	Asia	Available	1	N/A	SRR4786652			PRJNA315192		2.142.196.456.678	No	No	0	0	0	Absent	2.10.1	2	Latin America IIa	Strong	ND	ND	Absent	Absent	Absent	Absent	Absent	Present	Absent	Absent	Absent	Absent	Absent	Absent	Absent	Absent	Absent	Absent	Absent	Absent	Absent	Absent	Absent
SRR4786540	ESC_EB3519AA_AS	2016	F	16 - 60	England	Yes	Asia	Available	1	N/A	SRR4786540			PRJNA315192		2.75.91.407.550	No	No	0	0	0	Absent	2.4.2	2		Strong	ND	ND	Absent	Absent	Absent	Absent	Absent	Present	Absent	Absent	Present	Absent	Present	Absent	Absent	Absent	Absent	Absent	Absent	Absent	Absent	Absent	Absent
SRR4786539	ESC_EB9242AA_AS	2016	M	16 - 60	England	Unknown	N/A	Available	1	N/A	SRR4786539			PRJNA315192		1.3.3.9.56	No	No	0	0	0	Absent	3.7.25	3	MSM4	Strong	ND	ND	Absent	Absent	Present	Absent	Absent	Present	Absent	Absent	Absent	Absent	Absent	Absent	Absent	Absent	Absent	Absent	Absent	Absent	Absent	Absent	Absent
SRR4786456	ESC_EB3520AA_AS	2016	F	16 - 60	England	Yes	Europe	Available	1	N/A	SRR4786456			PRJNA315192		2.56.68.489.700	No	No	0	0	0	Absent	2.7.1	2		Strong	ND	ND	Absent	Absent	Absent	Absent	Absent	Present	Absent	Absent	Present	Absent	Present	Absent	Absent	Absent	Absent	Absent	Absent	Absent	Absent	Absent	Absent
SRR4786404	ESC_EB9250AA_AS	2016	F	16 - 60	England	Yes	North America	Available	1	N/A	SRR4786404			PRJNA315192		1.3.20.491.705	No	No	0	1	0	Absent	3.7.21	3	Global III	Strong	ND	ND	Absent	Absent	Present	Absent	Absent	Present	Absent	Absent	Present	Absent	Present	Absent	Absent	Absent	Absent	Absent	Absent	Absent	Absent	Absent	Absent
SRR4786271	ESC_EB9258AA_AS	2016	M	16 - 60	England	No	N/A	Available	1	N/A	SRR4786271			PRJNA315192		1.1.1.1.608	No	No	1	1	1	Present	3.6.1.1.3.1	3	CipR.MSM1	Strong	ND	ND	Absent	Absent	Absent	Absent	Absent	Present	Absent	Absent	Present	Absent	Present	Absent	Absent	Absent	Absent	Absent	Absent	Absent	Absent	Absent	Absent
SRR4786193	ESC_EB3522AA_AS	2016	M	16 - 60	England	Yes	Asia	Available	1	N/A	SRR4786193			PRJNA315192		1.1.1.338.452	No	No	1	1	0	Present	3.6.1.1	3	CipR	Strong	ND	ND	Absent	Absent	Absent	Absent	Absent	Present	Absent	Absent	Present	Absent	Present	Absent	Absent	Absent	Absent	Absent	Absent	Absent	Absent	Absent	Absent
SRR4786133	ESC_EB3523AA_AS	2016	F	> 60	England	Yes	Unknown	Available	1	N/A	SRR4786133			PRJNA315192		1.1.18.26.620	No	No	0	0	0	Absent	3.6.2	3	Central Asia III	Strong	ND	ND	Absent	Absent	Absent	Absent	Absent	Present	Absent	Absent	Present	Absent	Present	Absent	Absent	Absent	Absent	Absent	Absent	Absent	Absent	Absent	Absent
SRR4786055	ESC_EB3524AA_AS	2016	F	16 - 60	England	Yes	Asia	Available	1	N/A	SRR4786055			PRJNA315192		1.1.1.335.449	No	No	1	1	1	Present	3.6.1.1	3	CipR	Strong	ND	ND	Absent	Absent	Absent	Absent	Absent	Present	Absent	Absent	Present	Absent	Present	Absent	Absent	Absent	Absent	Absent	Absent	Absent	Absent	Absent	Absent
SRR4786031	ESC_EB3525AA_AS	2016	M	16 - 60	England	Yes	Asia	Available	1	N/A	SRR4786031			PRJNA315192		1.1.1.60.70	No	No	1	1	1	Present	3.6.1.1	3	CipR	Strong	ND	ND	Absent	Absent	Absent	Absent	Absent	Present	Absent	Absent	Present	Absent	Present	Absent	Absent	Absent	Absent	Absent	Absent	Absent	Absent	Absent	Absent
SRR4897831	ESC_EB3529AA_AS	2016	F	16 - 60	England	Yes	Africa	Available	1	N/A	SRR4897831			PRJNA315192		1.1.43.282.371	No	No	0	0	0	Absent	3.6.2	3	Central Asia III	Strong	ND	ND	Absent	Absent	Absent	Absent	Absent	Present	Absent	Absent	Present	Absent	Present	Absent	Absent	Absent	Absent	Absent	Absent	Absent	Absent	Absent	Absent
SRR4897826	ESC_EB9299AA_AS	2016	M	16 - 60	England	Unknown	N/A	Available	1	N/A	SRR4897826			PRJNA315192		1.1.1.465.643	No	No	1	1	1	Present	3.6.1.1	3	CipR	Strong	ND	ND	Absent	Absent	Absent	Absent	Absent	Present	Absent	Absent	Present	Absent	Present	Absent	Absent	Absent	Absent	Absent	Absent	Absent	Absent	Absent	Absent
SRR4897817	ESC_EB9302AA_AS	2016	F	16 - 60	England	Yes	Oceania	Available	1	N/A	SRR4897817			PRJNA315192		1.1.1.298.594	No	No	1	1	1	Present	3.6.1.1.1	3	CipR.SEA	Strong	ND	ND	Absent	Absent	Absent	Absent	Absent	Present	Absent	Absent	Present	Absent	Present	Absent	Absent	Absent	Absent	Absent	Absent	Absent	Absent	Absent	Absent
SRR4897798	ESC_EB9307AA_AS	2016	M	16 - 60	England	Unknown	N/A	Available	1	N/A	SRR4897798			PRJNA315192		1.3.11.16.593	No	No	0	0	0	Absent	3.7.18	3	Global III	Strong	ND	ND	Absent	Absent	Present	Absent	Absent	Present	Absent	Absent	Absent	Absent	Absent	Absent	Absent	Absent	Absent	Absent	Absent	Absent	Absent	Absent	Absent
SRR4897787	ESC_EB9310AA_AS	2016	F	16 - 60	England	Yes	North America	Available	1	N/A	SRR4897787			PRJNA315192		1.3.11.394.528	No	No	0	0	0	Absent	3.7.18	3	Global III	Strong	ND	ND	Absent	Absent	Present	Absent	Absent	Present	Absent	Absent	Present	Absent	Present	Absent	Absent	Absent	Absent	Absent	Absent	Absent	Absent	Absent	Absent
SRR4897774	ESC_EB9312AA_AS	2016	F	16 - 60	England	Unknown	N/A	Available	1	N/A	SRR4897774			PRJNA315192		1.3.3.3.46	No	No	0	0	0	Absent	3.7.25	3	MSM4	Strong	ND	ND	Absent	Absent	Present	Absent	Absent	Present	Absent	Absent	Present	Absent	Present	Absent	Absent	Absent	Absent	Absent	Absent	Absent	Absent	Absent	Absent
SRR4897770	ESC_EB3532AA_AS	2016	M	16 - 60	England	Unknown	N/A	Available	1	N/A	SRR4897770			PRJNA315192		1.1.1.1.546	No	Yes	1	1	1	Present	3.6.1.1.2	3	CipR.MSM5	Strong	ND	ND	Absent	Absent	Absent	Absent	Present	Present	Absent	Absent	Present	Absent	Present	Absent	Absent	Absent	Absent	Absent	Absent	Absent	Absent	Absent	Absent
SRR4897766	ESC_EB9316AA_AS	2016	F	16 - 60	England	Yes	South America	Available	1	N/A	SRR4897766			PRJNA315192		1.10.137.337.591	No	No	0	0	0	Absent	3.4.1	3	Latin America III	Strong	ND	ND	Absent	Absent	Present	Absent	Absent	Present	Absent	Absent	Present	Absent	Present	Absent	Absent	Absent	Absent	Absent	Absent	Absent	Absent	Absent	Absent
SRR4897759	ESC_EB3533AA_AS	2016	M	< 16	England	Yes	Asia	Available	1	N/A	SRR4897759			PRJNA315192		1.1.29.49.547	No	No	0	0	0	Absent	3.6.3	3	Central Asia III	Strong	ND	ND	Absent	Absent	Absent	Absent	Absent	Present	Absent	Absent	Present	Absent	Present	Absent	Absent	Absent	Absent	Present	Absent	Absent	Absent	Absent	Absent
SRR4897756	ESC_EB3534AA_AS	2016	M	16 - 60	England	Yes	North America	Available	1	N/A	SRR4897756			PRJNA315192		1.1.29.49.572	No	No	0	0	0	Absent	3.6.3	3	Central Asia III	Strong	ND	ND	Absent	Absent	Absent	Absent	Absent	Present	Absent	Absent	Present	Absent	Present	Absent	Absent	Absent	Absent	Absent	Absent	Absent	Absent	Absent	Absent
SRR4897747	ESC_EB9324AA_AS	2016	M	16 - 60	England	Unknown	N/A	Available	1	N/A	SRR4897747			PRJNA315192		1.3.6.31.35	No	No	0	1	0	Absent	3.7.29.1.2	3	Global III VN2.MSM2	Strong	ND	ND	Absent	Absent	Present	Absent	Absent	Absent	Absent	Absent	Absent	Absent	Absent	Absent	Absent	Absent	Absent	Absent	Absent	Absent	Absent	Absent	Absent
SRR4897738	ESC_EB3535AA_AS	2016	F	16 - 60	England	Unknown	N/A	Available	1	N/A	SRR4897738			PRJNA315192		1.1.29.49.547	No	No	0	0	0	Absent	3.6.3	3	Central Asia III	Strong	ND	ND	Absent	Absent	Absent	Absent	Absent	Present	Absent	Absent	Present	Absent	Present	Absent	Absent	Absent	Absent	Present	Absent	Absent	Absent	Absent	Absent
SRR4897735	ESC_EB9327AA_AS	2016	F	16 - 60	England	Yes	Africa	Available	1	N/A	SRR4897735			PRJNA315192		1.3.3.3.635	No	No	0	0	0	Absent	3.7.25	3	MSM4	Strong	ND	ND	Absent	Absent	Present	Absent	Absent	Present	Absent	Absent	Present	Absent	Present	Absent	Absent	Absent	Absent	Absent	Absent	Present	Absent	Absent	Absent
SRR4897715	ESC_EB9331AA_AS	2016	F	16 - 60	England	Yes	Unknown	Available	1	N/A	SRR4897715			PRJNA315192		1.1.1.298.594	No	No	1	1	1	Present	3.6.1.1.1	3	CipR.SEA	Strong	ND	ND	Absent	Absent	Absent	Absent	Absent	Present	Absent	Absent	Present	Absent	Present	Absent	Absent	Absent	Absent	Absent	Absent	Absent	Absent	Absent	Absent
SRR4897713	ESC_EB9332AA_AS	2016	F	16 - 60	England	Unknown	N/A	Available	1	N/A	SRR4897713			PRJNA315192		1.21.173.368.614	No	No	0	0	0	Absent	3.7	3	Global III	Strong	ND	ND	Absent	Absent	Present	Absent	Absent	Present	Absent	Absent	Absent	Absent	Absent	Absent	Absent	Absent	Absent	Absent	Absent	Absent	Absent	Absent	Absent
SRR4897702	ESC_EB3536AA_AS	2016	F	> 60	England	No	N/A	Available	1	N/A	SRR4897702			PRJNA315192		1.1.1.464.642	No	No	1	1	1	Present	3.6.1.1	3	CipR	Strong	ND	ND	Absent	Absent	Absent	Absent	Absent	Present	Absent	Absent	Present	Absent	Present	Absent	Absent	Absent	Absent	Absent	Absent	Absent	Absent	Absent	Absent
SRR4897684	ESC_EB3538AA_AS	2016	M	< 16	England	Yes	North America	Available	1	N/A	SRR4897684			PRJNA315192		1.1.29.49.547	No	No	0	0	0	Absent	3.6.3	3	Central Asia III	Strong	ND	ND	Absent	Absent	Absent	Absent	Absent	Present	Absent	Absent	Present	Absent	Present	Absent	Absent	Absent	Absent	Present	Absent	Absent	Absent	Absent	Absent
SRR4897672	ESC_EB9341AA_AS	2016	F	16 - 60	England	Unknown	N/A	Available	1	N/A	SRR4897672			PRJNA315192		1.115.141.284.536	No	No	0	0	0	Absent	3.7.10	3	Global III	Strong	ND	ND	Absent	Absent	Present	Absent	Absent	Present	Absent	Absent	Present	Absent	Present	Absent	Absent	Absent	Absent	Absent	Absent	Absent	Absent	Absent	Absent
SRR4897664	ESC_EB3539AA_AS	2016	F	> 60	England	Unknown	N/A	Available	1	N/A	SRR4897664			PRJNA315192		1.1.1.1.621	No	No	1	1	1	Present	3.6.1.1	3	CipR	Strong	ND	ND	Absent	Absent	Absent	Absent	Absent	Present	Absent	Absent	Present	Absent	Present	Absent	Absent	Absent	Absent	Absent	Absent	Absent	Absent	Absent	Absent
SRR4897662	ESC_EB9346AA_AS	2016	M	> 60	England	Yes	Africa	Available	1	N/A	SRR4897662			PRJNA315192		1.3.33.55.64	No	No	0	0	0	Absent	3.7.16	3	Global III	Strong	ND	ND	Absent	Absent	Present	Absent	Absent	Present	Absent	Absent	Present	Absent	Present	Absent	Absent	Absent	Absent	Absent	Absent	Absent	Absent	Absent	Absent
SRR4897660	ESC_EB3540AA_AS	2016	F	< 16	England	Yes	South America	Available	1	N/A	SRR4897660			PRJNA315192		1.137.177.387.651	No	No	0	0	0	Absent	3.6.4	3	Central Asia III	Strong	ND	ND	Absent	Absent	Absent	Absent	Absent	Present	Absent	Absent	Present	Absent	Present	Absent	Absent	Absent	Absent	Present	Absent	Absent	Absent	Absent	Absent
SRR4897651	ESC_EB3541AA_AS	2016	M	16 - 60	England	Unknown	N/A	Available	1	N/A	SRR4897651			PRJNA315192		1.1.1.1.644	No	No	1	1	1	Present	3.6.1.1	3	CipR	Strong	ND	ND	Absent	Absent	Absent	Absent	Absent	Present	Absent	Absent	Absent	Absent	Absent	Absent	Absent	Absent	Absent	Absent	Absent	Absent	Absent	Absent	Absent
SRR4897644	ESC_EB9350AA_AS	2016	M	16 - 60	England	No	N/A	Available	1	N/A	SRR4897644			PRJNA315192		1.3.3.9.56	No	No	0	0	0	Absent	3.7.25	3	MSM4	Strong	ND	ND	Absent	Absent	Present	Absent	Absent	Present	Absent	Absent	Absent	Absent	Absent	Absent	Absent	Absent	Absent	Absent	Absent	Absent	Absent	Absent	Absent
SRR4897640	ESC_EB9351AA_AS	2016	F	16 - 60	England	Yes	North America	Available	1	N/A	SRR4897640			PRJNA315192		1.3.11.394.528	No	No	0	0	0	Absent	3.7.18	3	Global III	Strong	ND	ND	Absent	Absent	Present	Absent	Absent	Present	Absent	Absent	Present	Absent	Present	Absent	Absent	Absent	Absent	Absent	Absent	Absent	Absent	Absent	Absent
SRR4897626	ESC_EB9357AA_AS	2016	F	16 - 60	England	Yes	North America	Available	1	N/A	SRR4897626			PRJNA315192		1.3.20.44.52	No	No	0	1	0	Absent	3.7.21	3	Global III	Strong	ND	ND	Absent	Absent	Present	Absent	Absent	Present	Absent	Absent	Absent	Absent	Absent	Absent	Absent	Absent	Absent	Absent	Absent	Absent	Absent	Absent	Absent
SRR4897615	ESC_EB3543AA_AS	2016	M	16 - 60	England	Yes	Asia	Available	1	N/A	SRR4897615			PRJNA315192		1.1.1.276.332	No	No	1	1	1	Present	3.6.1.1	3	CipR	Strong	ND	ND	Absent	Absent	Absent	Absent	Absent	Present	Absent	Absent	Absent	Absent	Absent	Absent	Absent	Absent	Absent	Absent	Absent	Absent	Absent	Absent	Absent
SRR4897613	ESC_EB9362AA_AS	2016	M	16 - 60	England	No	N/A	Available	1	N/A	SRR4897613			PRJNA315192		1.3.3.3.109	No	No	0	0	0	Absent	3.7.25	3	MSM4	Strong	ND	ND	Absent	Absent	Present	Absent	Absent	Present	Absent	Absent	Present	Absent	Present	Absent	Absent	Absent	Absent	Present	Absent	Absent	Absent	Absent	Absent
SRR4897609	ESC_EB9365AA_AS	2016	F	16 - 60	England	Yes	Asia	Available	1	N/A	SRR4897609			PRJNA315192		1.1.1.1.696	No	No	1	1	1	Present	3.6.1.1	3	CipR	Strong	ND	ND	Absent	Absent	Absent	Absent	Absent	Present	Absent	Absent	Present	Absent	Present	Absent	Absent	Absent	Absent	Absent	Absent	Absent	Absent	Absent	Absent
SRR4897579	ESC_EB3544AA_AS	2016	F	16 - 60	England	Yes	Asia	Available	1	N/A	SRR4897579			PRJNA315192		1.137.177.387.517	No	No	0	0	0	Absent	3.6.4	3	Central Asia III	Strong	ND	ND	Absent	Absent	Absent	Absent	Absent	Present	Absent	Absent	Absent	Absent	Absent	Absent	Absent	Absent	Absent	Absent	Absent	Absent	Absent	Absent	Absent
SRR4897574	ESC_EB9377AA_AS	2016	F	> 60	England	Unknown	N/A	Available	1	N/A	SRR4897574			PRJNA315192		1.3.20.44.486	No	No	0	1	0	Absent	3.7.21	3	Global III	Strong	ND	ND	Absent	Absent	Present	Absent	Absent	Present	Absent	Absent	Absent	Absent	Absent	Absent	Absent	Absent	Absent	Absent	Absent	Absent	Absent	Absent	Absent
SRR4897545	ESC_EB3547AA_AS	2016	F	16 - 60	England	Yes	Asia	Available	1	N/A	SRR4897545			PRJNA315192		1.1.43.151.268	No	No	0	0	0	Absent	3.6.2	3	Central Asia III	Strong	ND	ND	Absent	Absent	Absent	Absent	Absent	Present	Absent	Absent	Absent	Absent	Absent	Absent	Absent	Absent	Absent	Absent	Absent	Absent	Absent	Absent	Absent
SRR4897544	ESC_EB3548AA_AS	2016	F	> 60	England	Yes	Asia	Available	1	N/A	SRR4897544			PRJNA315192		1.1.29.114.127	No	No	0	0	0	Absent	3.6.3	3	Central Asia III	Strong	ND	ND	Absent	Absent	Absent	Absent	Absent	Present	Absent	Absent	Present	Absent	Present	Absent	Absent	Absent	Absent	Absent	Absent	Absent	Absent	Absent	Absent
SRR4897529	ESC_EB9383AA_AS	2016	M	16 - 60	England	No	N/A	Available	1	N/A	SRR4897529			PRJNA315192		1.3.132.260.446	No	No	0	0	0	Absent	3.7.4	3	Global III	Strong	ND	ND	Absent	Absent	Present	Absent	Absent	Present	Absent	Absent	Present	Absent	Present	Absent	Absent	Absent	Absent	Absent	Absent	Absent	Absent	Absent	Absent
SRR4897527	ESC_EB9385AA_AS	2016	M	16 - 60	England	Unknown	N/A	Available	1	N/A	SRR4897527			PRJNA315192		1.10.14.457.630	No	No	0	0	0	Absent	3.4.1	3	Latin America III	Strong	ND	ND	Absent	Absent	Present	Absent	Absent	Present	Absent	Absent	Present	Absent	Present	Absent	Absent	Absent	Absent	Absent	Absent	Absent	Absent	Absent	Absent
SRR4897525	ESC_EB3550AA_AS	2016	M	16 - 60	England	Yes	North America	Available	1	N/A	SRR4897525			PRJNA315192		1.1.29.268.353	No	No	0	0	0	Absent	3.6.3	3	Central Asia III	Strong	ND	ND	Absent	Absent	Absent	Absent	Absent	Present	Absent	Absent	Present	Absent	Present	Absent	Absent	Absent	Absent	Present	Absent	Absent	Absent	Absent	Absent
SRR4897508	ESC_EB9390AA_AS	2016	F	< 16	England	Yes	Asia	Available	1	N/A	SRR4897508			PRJNA315192		1.21.32.54.63	No	No	0	0	0	Absent	3.7	3	Global III	Strong	ND	ND	Absent	Absent	Present	Absent	Absent	Present	Absent	Absent	Present	Absent	Present	Absent	Absent	Absent	Absent	Present	Absent	Absent	Absent	Absent	Absent
SRR4897492	ESC_EB3553AA_AS	2016	M	16 - 60	England	Unknown	N/A	Available	1	N/A	SRR4897492			PRJNA315192		2.127.157.442.599	No	No	0	0	0	Absent	2.11.4	2	Latin America IIb	Strong	ND	ND	Absent	Absent	Absent	Absent	Absent	Present	Absent	Absent	Present	Absent	Present	Absent	Absent	Absent	Absent	Absent	Absent	Absent	Absent	Absent	Absent
SRR4897483	ESC_EB3554AA_AS	2016	F	16 - 60	England	Unknown	N/A	Available	1	N/A	SRR4897483			PRJNA315192		1.1.1.208.656	No	No	1	1	1	Present	3.6.1.1	3	CipR	Strong	ND	ND	Absent	Absent	Absent	Absent	Absent	Present	Absent	Absent	Absent	Absent	Absent	Absent	Absent	Absent	Absent	Absent	Absent	Absent	Absent	Absent	Absent
SRR4897472	ESC_EB3555AA_AS	2016	M	16 - 60	England	Yes	Asia	Available	1	N/A	SRR4897472			PRJNA315192		1.1.1.1.505	No	No	1	1	1	Present	3.6.1.1	3	CipR	Strong	ND	ND	Absent	Absent	Absent	Absent	Absent	Present	Absent	Absent	Present	Absent	Present	Absent	Absent	Absent	Absent	Absent	Absent	Absent	Absent	Absent	Absent
SRR4897469	ESC_EB9400AA_AS	2016	M	< 16	England	Unknown	N/A	Available	1	N/A	SRR4897469			PRJNA315192		1.10.137.337.479	No	No	0	0	0	Absent	3.4.1	3	Latin America III	Strong	ND	ND	Absent	Absent	Present	Absent	Absent	Present	Absent	Absent	Present	Absent	Present	Absent	Absent	Absent	Absent	Absent	Absent	Absent	Absent	Absent	Absent
SRR4897456	ESC_EB3556AA_AS	2016	F	16 - 60	England	Unknown	N/A	Available	1	N/A	SRR4897456			PRJNA315192		1.1.1.338.452	No	No	1	1	0	Present	3.6.1.1	3	CipR	Strong	ND	ND	Absent	Absent	Absent	Absent	Absent	Present	Absent	Absent	Present	Absent	Present	Absent	Absent	Absent	Absent	Absent	Absent	Absent	Absent	Absent	Absent
SRR4897449	ESC_EB9405AA_AS	2016	F	16 - 60	England	Yes	Asia	Available	1	N/A	SRR4897449			PRJNA315192		1.1.1.419.568	No	No	1	1	1	Present	3.6.1.1	3	CipR	Strong	ND	ND	Absent	Absent	Absent	Absent	Absent	Present	Absent	Absent	Present	Absent	Present	Absent	Absent	Absent	Absent	Absent	Absent	Absent	Absent	Absent	Absent
SRR4897447	ESC_EB9406AA_AS	2016	F	16 - 60	England	Unknown	N/A	Available	1	N/A	SRR4897447			PRJNA315192		1.3.4.461.680	No	No	0	0	0	Absent	3.7.30.4.1	3	Global III OJC	Strong	ND	ND	Absent	Absent	Present	Absent	Absent	Present	Absent	Absent	Absent	Absent	Absent	Absent	Absent	Absent	Absent	Absent	Absent	Absent	Absent	Absent	Absent
SRR4897438	ESC_EB3557AA_AS	2016	M	16 - 60	England	Yes	Asia	Available	1	N/A	SRR4897438			PRJNA315192		1.1.43.151.268	No	No	0	0	0	Absent	3.6.2	3	Central Asia III	Strong	ND	ND	Absent	Absent	Absent	Absent	Absent	Present	Absent	Absent	Absent	Absent	Absent	Absent	Absent	Absent	Absent	Absent	Absent	Absent	Absent	Absent	Absent
SRR4897422	ESC_EB3558AA_AS	2016	M	16 - 60	England	No	N/A	Available	1	N/A	SRR4897422			PRJNA315192		1.3.6.31.35	No	No	0	1	0	Absent	3.7.29.1.2	3	Global III VN2.MSM2	Strong	ND	ND	Absent	Absent	Present	Absent	Absent	Absent	Absent	Absent	Present	Absent	Present	Absent	Absent	Absent	Absent	Absent	Absent	Absent	Absent	Absent	Absent
SRR4897399	ESC_EB9429AA_AS	2016	F	16 - 60	England	No	N/A	Available	1	N/A	SRR4897399			PRJNA315192		1.21.57.410.557	No	No	0	0	0	Absent	3.7	3	Global III	Strong	ND	ND	Absent	Absent	Present	Absent	Absent	Present	Absent	Absent	Present	Absent	Present	Absent	Absent	Absent	Absent	Absent	Absent	Absent	Absent	Absent	Absent
SRR4897397	ESC_JA3542AA_AS	2016	F	16 - 60	England	Unknown	N/A	Available	1	N/A	SRR4897397			PRJNA315192		1.38.203.476.675	No	No	0	0	0	Absent	3.7.7	3	Global III	Strong	ND	ND	Absent	Absent	Present	Absent	Absent	Present	Absent	Absent	Present	Absent	Present	Absent	Absent	Absent	Absent	Absent	Absent	Absent	Absent	Absent	Absent
SRR4897357	ESC_EB3559AA_AS	2016	M	16 - 60	England	Yes	Unknown	Available	1	N/A	SRR4897357			PRJNA315192		1.1.1.1.546	No	Yes	1	1	1	Present	3.6.1.1.2	3	CipR.MSM5	Strong	ND	ND	Absent	Absent	Absent	Absent	Present	Present	Absent	Absent	Present	Absent	Present	Absent	Absent	Absent	Absent	Absent	Absent	Absent	Absent	Absent	Absent
SRR4897353	ESC_JA3534AA_AS	2016	F	16 - 60	England	Yes	Asia	Available	1	N/A	SRR4897353			PRJNA315192		1.3.12.421.577	No	No	0	0	0	Absent	3.7.16	3	Global III	Strong	ND	ND	Absent	Absent	Present	Absent	Absent	Present	Absent	Absent	Present	Absent	Present	Absent	Absent	Absent	Absent	Absent	Absent	Absent	Absent	Absent	Absent
SRR4897321	ESC_EB3561AA_AS	2016	F	16 - 60	England	No	N/A	Available	1	N/A	SRR4897321			PRJNA315192		1.1.1.455.628	No	No	1	1	1	Present	3.6.1.1	3	CipR	Strong	ND	ND	Absent	Absent	Absent	Absent	Absent	Present	Absent	Absent	Present	Absent	Present	Absent	Absent	Absent	Absent	Absent	Absent	Absent	Absent	Absent	Absent
SRR4897306	ESC_EB3562AA_AS	2016	M	16 - 60	England	No	N/A	Available	1	N/A	SRR4897306			PRJNA315192		1.1.1.1.331	No	No	1	1	1	Present	3.6.1.1	3	CipR	Strong	ND	ND	Absent	Absent	Absent	Absent	Absent	Present	Absent	Absent	Present	Absent	Present	Absent	Absent	Absent	Absent	Absent	Absent	Absent	Absent	Absent	Absent
SRR4897305	ESC_EB3563AA_AS	2016	F	< 16	England	Yes	Africa	Available	1	N/A	SRR4897305			PRJNA315192		1.1.18.26.279	No	No	0	0	0	Absent	3.6.2	3	Central Asia III	Strong	ND	ND	Absent	Absent	Absent	Absent	Absent	Present	Absent	Absent	Present	Absent	Present	Absent	Absent	Absent	Absent	Absent	Absent	Absent	Absent	Absent	Absent
SRR4897294	ESC_EB3564AA_AS	2016	F	> 60	England	Unknown	N/A	Available	1	N/A	SRR4897294			PRJNA315192		1.1.29.49.547	No	No	0	0	0	Absent	3.6.3	3	Central Asia III	Strong	ND	ND	Absent	Absent	Absent	Absent	Absent	Present	Absent	Absent	Present	Absent	Present	Absent	Absent	Absent	Absent	Present	Absent	Absent	Absent	Absent	Absent
SRR4897275	ESC_EB9459AA_AS	2016	F	16 - 60	England	Unknown	N/A	Available	1	N/A	SRR4897275			PRJNA315192		1.3.135.365.487	No	No	0	0	0	Absent	3.7.17	3	Global III	Strong	ND	ND	Absent	Absent	Present	Absent	Absent	Present	Absent	Absent	Present	Absent	Present	Absent	Absent	Absent	Absent	Absent	Absent	Absent	Absent	Absent	Absent
SRR4897267	ESC_EB3566AA_AS	2016	M	16 - 60	England	Yes	Asia	Available	1	N/A	SRR4897267			PRJNA315192		1.1.1.427.579	No	No	1	1	1	Present	3.6.1.1	3	CipR	Strong	ND	ND	Absent	Absent	Absent	Absent	Absent	Present	Absent	Absent	Present	Absent	Present	Absent	Absent	Absent	Absent	Absent	Absent	Absent	Absent	Absent	Absent
SRR4897262	ESC_EB9463AA_AS	2016	M	16 - 60	England	Yes	Europe	Available	1	N/A	SRR4897262			PRJNA315192		1.3.4.461.676	No	No	0	0	0	Absent	3.7.30.4.1	3	Global III OJC	Strong	ND	ND	Absent	Absent	Present	Absent	Absent	Present	Absent	Absent	Absent	Absent	Absent	Absent	Absent	Absent	Absent	Absent	Absent	Absent	Absent	Absent	Absent
SRR4897252	ESC_JA3495AA_AS	2016	M	16 - 60	England	Yes	North America	Available	1	N/A	SRR4897252			PRJNA315192		1.3.20.44.52	No	No	0	1	0	Absent	3.7.21	3	Global III	Strong	ND	ND	Absent	Absent	Present	Absent	Absent	Present	Absent	Absent	Absent	Absent	Absent	Absent	Absent	Absent	Absent	Absent	Absent	Absent	Absent	Absent	Absent
SRR4897241	ESC_EB3567AA_AS	2016	M	16 - 60	England	Yes	Asia	Available	1	N/A	SRR4897241			PRJNA315192		1.1.29.49.471	No	No	0	0	0	Absent	3.6.3	3	Central Asia III	Strong	ND	ND	Absent	Absent	Absent	Absent	Absent	Present	Absent	Absent	Present	Absent	Present	Absent	Absent	Absent	Absent	Absent	Absent	Absent	Absent	Absent	Absent
SRR4897238	ESC_JA3453AA_AS	2016	M	16 - 60	England	Unknown	N/A	Available	1	N/A	SRR4897238			PRJNA315192		1.3.6.31.35	No	No	0	1	0	Absent	3.7.29.1.2	3	Global III VN2.MSM2	Strong	ND	ND	Absent	Absent	Present	Absent	Absent	Absent	Absent	Absent	Present	Absent	Present	Absent	Absent	Absent	Absent	Absent	Absent	Absent	Absent	Absent	Absent
SRR4897235	ESC_EB3568AA_AS	2016	F	16 - 60	England	Yes	Africa	Available	1	N/A	SRR4897235			PRJNA315192		1.137.193.447.609	No	No	0	0	0	Absent	3.6.4	3	Central Asia III	Strong	ND	ND	Absent	Absent	Absent	Absent	Absent	Present	Absent	Absent	Present	Absent	Present	Absent	Absent	Absent	Absent	Absent	Absent	Absent	Absent	Absent	Absent
SRR4897217	ESC_EB3569AA_AS	2016	F	16 - 60	England	Unknown	N/A	Available	1	N/A	SRR4897217			PRJNA315192		1.1.29.49.512	No	No	0	0	0	Absent	3.6.3	3	Central Asia III	Strong	ND	ND	Absent	Absent	Absent	Absent	Absent	Present	Absent	Absent	Present	Absent	Present	Absent	Absent	Absent	Absent	Absent	Absent	Absent	Absent	Absent	Absent
SRR4897213	ESC_JA3444AA_AS	2016	M	16 - 60	England	Yes	Unknown	Available	1	N/A	SRR4897213			PRJNA315192		1.3.11.490.701	No	No	0	0	0	Absent	3.7.18	3	Global III	Strong	ND	ND	Absent	Absent	Present	Absent	Absent	Present	Absent	Absent	Absent	Absent	Absent	Absent	Absent	Absent	Absent	Absent	Absent	Absent	Absent	Absent	Absent
SRR4897212	ESC_EB3571AA_AS	2016	M	16 - 60	England	Unknown	N/A	Available	1 and 2	1	SRR4897212			PRJNA315192		1.1.1.1.377	Yes	Yes	1	1	1	Present	3.6.1.1.2	3	CipR.MSM5	Strong	ND	ND	Absent	Absent	Absent	Absent	Present	Present	Absent	Absent	Present	Absent	Present	Absent	Absent	Absent	Absent	Absent	Absent	Absent	Absent	Absent	Absent
SRR4897201	ESC_JA3436AA_AS	2016	M	16 - 60	England	Unknown	N/A	Available	1	N/A	SRR4897201			PRJNA315192		1.1.1.389.521	No	No	1	1	1	Present	3.6.1.1.3.1	3	CipR.MSM1	Strong	ND	ND	Absent	Absent	Absent	Absent	Absent	Present	Absent	Absent	Present	Absent	Present	Absent	Absent	Absent	Absent	Absent	Absent	Absent	Absent	Absent	Absent
SRR4897194	ESC_EB3572AA_AS	2016	F	16 - 60	England	Yes	Asia	Available	1	N/A	SRR4897194			PRJNA315192		1.1.1.307.397	No	No	1	1	1	Present	3.6.1.1	3	CipR	Strong	ND	ND	Absent	Absent	Absent	Absent	Absent	Present	Absent	Absent	Present	Absent	Present	Absent	Absent	Absent	Absent	Absent	Absent	Absent	Absent	Absent	Absent
SRR4897185	ESC_JA3428AA_AS	2016	F	16 - 60	England	Yes	Asia	Available	1	N/A	SRR4897185			PRJNA315192		1.1.1.298.626	No	No	1	1	1	Present	3.6.1.1.1	3	CipR.SEA	Strong	ND	ND	Absent	Absent	Absent	Absent	Absent	Present	Absent	Absent	Present	Absent	Present	Absent	Absent	Absent	Absent	Absent	Absent	Absent	Present	Absent	Absent
SRR4897181	ESC_EB9495AA_AS	2016	M	16 - 60	England	Unknown	N/A	Available	1	N/A	SRR4897181			PRJNA315192		1.10.14.457.630	No	No	0	0	0	Absent	3.4.1	3	Latin America III	Strong	ND	ND	Absent	Absent	Present	Absent	Absent	Present	Absent	Absent	Present	Absent	Present	Absent	Absent	Absent	Absent	Absent	Absent	Absent	Absent	Absent	Absent
SRR4897179	ESC_EB3573AA_AS	2016	M	16 - 60	England	Unknown	N/A	Available	1	N/A	SRR4897179			PRJNA315192		1.1.1.1.546	No	Yes	1	1	1	Present	3.6.1.1.2	3	CipR.MSM5	Strong	ND	ND	Absent	Absent	Absent	Absent	Present	Present	Absent	Absent	Present	Absent	Present	Absent	Absent	Absent	Absent	Absent	Absent	Absent	Absent	Absent	Absent
SRR4897167	ESC_EB3574AA_AS	2016	M	16 - 60	England	Yes	Asia	Available	1	N/A	SRR4897167			PRJNA315192		1.1.1.454.627	No	No	1	1	1	Present	3.6.1.1	3	CipR	Strong	ND	ND	Absent	Absent	Absent	Absent	Absent	Present	Absent	Absent	Present	Absent	Present	Absent	Absent	Absent	Absent	Absent	Absent	Absent	Absent	Absent	Absent
SRR4897131	ESC_EB3575AA_AS	2016	M	16 - 60	England	No	N/A	Available	1	N/A	SRR4897131			PRJNA315192		1.1.1.1.546	No	Yes	1	1	1	Present	3.6.1.1.2	3	CipR.MSM5	Strong	ND	ND	Absent	Absent	Absent	Absent	Present	Present	Absent	Absent	Present	Absent	Present	Absent	Absent	Absent	Absent	Absent	Absent	Absent	Absent	Absent	Absent
SRR4897119	ESC_EB9507AA_AS	2016	M	16 - 60	England	Yes	Asia	Available	1	N/A	SRR4897119			PRJNA315192		1.1.1.370.495	No	No	1	1	1	Present	3.6.1.1	3	CipR	Strong	ND	ND	Absent	Absent	Absent	Absent	Absent	Present	Absent	Absent	Present	Absent	Present	Absent	Absent	Absent	Absent	Absent	Absent	Absent	Absent	Absent	Absent
SRR4897118	ESC_EB3576AA_AS	2016	M	16 - 60	England	No	N/A	Available	1 and 2	1	SRR4897118			PRJNA315192		1.1.1.1.377	Yes	Yes	1	1	1	Present	3.6.1.1.2	3	CipR.MSM5	Strong	ND	ND	Absent	Absent	Absent	Absent	Absent	Present	Absent	Absent	Present	Absent	Present	Absent	Absent	Absent	Absent	Absent	Absent	Absent	Absent	Absent	Absent
SRR4897113	ESC_EB9508AA_AS	2016	F	16 - 60	England	Yes	South America	Available	1	N/A	SRR4897113			PRJNA315192		1.10.137.337.493	No	No	0	0	0	Absent	3.4.1	3	Latin America III	Strong	ND	ND	Absent	Absent	Present	Absent	Absent	Present	Absent	Absent	Present	Absent	Present	Absent	Absent	Absent	Absent	Absent	Absent	Absent	Absent	Absent	Absent
SRR4897093	ESC_EB9512AA_AS	2016	M	< 16	England	Unknown	N/A	Available	1	N/A	SRR4897093			PRJNA315192		1.3.4.461.681	No	No	0	0	0	Absent	3.7.30.4.1	3	Global III OJC	Strong	ND	ND	Absent	Absent	Present	Absent	Absent	Present	Absent	Absent	Absent	Absent	Absent	Absent	Absent	Absent	Absent	Absent	Absent	Absent	Absent	Absent	Absent
SRR4897090	ESC_EB3578AA_AS	2016	F	16 - 60	England	Yes	Europe	Available	1	N/A	SRR4897090			PRJNA315192		1.1.189.435.589	No	No	0	1	0	Absent	3.6.1	3	CipR_parent	Strong	ND	ND	Absent	Absent	Absent	Absent	Absent	Present	Absent	Absent	Present	Absent	Present	Absent	Absent	Absent	Absent	Absent	Absent	Absent	Absent	Absent	Absent
SRR4897074	ESC_JA3396AA_AS	2016	F	< 16	England	Yes	Africa	Available	1	N/A	SRR4897074			PRJNA315192		1.21.32.54.622	No	No	0	0	0	Absent	3.7	3	Global III	Strong	ND	ND	Absent	Absent	Present	Absent	Absent	Present	Absent	Absent	Present	Absent	Present	Absent	Absent	Absent	Absent	Present	Absent	Absent	Absent	Absent	Absent
SRR4897056	ESC_JA3389AA_AS	2016	F	< 16	England	Yes	North America	Available	1	N/A	SRR4897056			PRJNA315192		1.3.11.394.528	No	No	0	0	0	Absent	3.7.18	3	Global III	Strong	ND	ND	Absent	Absent	Present	Absent	Absent	Present	Absent	Absent	Present	Absent	Present	Absent	Absent	Absent	Absent	Absent	Absent	Absent	Absent	Absent	Absent
SRR4897055	ESC_EB3580AA_AS	2016	F	< 16	England	Yes	Asia	Available	1	N/A	SRR4897055			PRJNA315192		1.1.29.49.512	No	No	0	0	0	Absent	3.6.3	3	Central Asia III	Strong	ND	ND	Absent	Absent	Absent	Absent	Absent	Present	Absent	Absent	Present	Absent	Present	Absent	Absent	Absent	Absent	Absent	Absent	Absent	Absent	Absent	Absent
SRR4897050	ESC_JA3386AA_AS	2016	F	> 60	England	No	N/A	Available	1	N/A	SRR4897050			PRJNA315192		1.3.3.3.109	No	No	0	0	0	Absent	3.7.25	3	MSM4	Strong	ND	ND	Absent	Absent	Present	Absent	Absent	Present	Absent	Absent	Present	Absent	Present	Absent	Absent	Absent	Absent	Present	Absent	Absent	Absent	Absent	Absent
SRR4897047	ESC_EB3581AA_AS	2016	F	< 16	England	No	N/A	Available	1	N/A	SRR4897047			PRJNA315192		1.1.29.114.127	No	No	0	0	0	Absent	3.6.3	3	Central Asia III	Strong	ND	ND	Absent	Absent	Absent	Absent	Absent	Present	Absent	Absent	Present	Absent	Present	Absent	Absent	Absent	Absent	Absent	Absent	Absent	Absent	Absent	Absent
SRR5006429	ESC_EB9555AA_AS	2016	F	> 60	England	Unknown	N/A	Available	1	N/A	SRR5006429			PRJNA315192		1.3.3.3.109	No	No	0	0	0	Absent	3.7.25	3	MSM4	Strong	ND	ND	Absent	Absent	Present	Absent	Absent	Present	Absent	Absent	Present	Absent	Present	Absent	Absent	Absent	Absent	Present	Absent	Absent	Absent	Absent	Absent
SRR5006420	ESC_EB3584AA_AS	2016	M	< 16	England	No	N/A	Available	1	N/A	SRR5006420			PRJNA315192		1.1.29.49.510	No	No	0	0	0	Absent	3.6.3	3	Central Asia III	Strong	ND	ND	Absent	Absent	Absent	Absent	Absent	Present	Absent	Absent	Present	Absent	Present	Absent	Absent	Absent	Absent	Absent	Absent	Absent	Absent	Absent	Absent
SRR5006418	ESC_EB3585AA_AS	2016	F	< 16	England	No	N/A	Available	1	N/A	SRR5006418			PRJNA315192		1.1.1.1.697	No	No	1	1	1	Present	3.6.1.1	3	CipR	Strong	ND	ND	Absent	Absent	Absent	Absent	Absent	Present	Absent	Absent	Present	Absent	Present	Absent	Absent	Absent	Absent	Absent	Absent	Absent	Absent	Absent	Absent
SRR5006415	ESC_EB9559AA_AS	2016	F	16 - 60	England	Yes	Asia	Available	1	N/A	SRR5006415			PRJNA315192		1.31.172.416.564	No	No	0	0	0	Absent	3.7.9	3	Global III	Strong	ND	ND	Absent	Absent	Present	Absent	Absent	Present	Absent	Absent	Present	Absent	Present	Absent	Absent	Absent	Absent	Absent	Absent	Absent	Absent	Absent	Absent
SRR5006400	ESC_EB3586AA_AS	2016	F	< 16	England	Unknown	N/A	Available	1	N/A	SRR5006400			PRJNA315192		1.1.45.371.663	No	No	0	0	0	Absent	3.6.2	3	Central Asia III	Strong	ND	ND	Absent	Absent	Absent	Absent	Absent	Present	Absent	Absent	Present	Absent	Present	Absent	Absent	Absent	Absent	Present	Absent	Absent	Absent	Absent	Absent
SRR5006385	ESC_EB9566AA_AS	2016	M	16 - 60	England	Unknown	N/A	Available	1	N/A	SRR5006385			PRJNA315192		1.3.3.9.56	No	No	0	0	0	Absent	3.7.25	3	MSM4	Strong	ND	ND	Absent	Absent	Present	Absent	Absent	Present	Absent	Absent	Absent	Absent	Absent	Absent	Absent	Absent	Absent	Absent	Absent	Absent	Absent	Absent	Absent
SRR5006384	ESC_EB3587AA_AS	2016	M	16 - 60	England	Unknown	N/A	Available	1	N/A	SRR5006384			PRJNA315192		1.1.1.440.597	No	No	1	1	1	Present	3.6.1.1	3	CipR	Strong	ND	ND	Absent	Absent	Absent	Absent	Absent	Present	Absent	Absent	Present	Absent	Present	Absent	Absent	Absent	Absent	Absent	Absent	Absent	Absent	Absent	Absent
SRR5006371	ESC_JA5012AA_AS	2016	M	16 - 60	England	Unknown	N/A	Available	1	N/A	SRR5006371			PRJNA315192		1.3.3.9.56	No	No	0	0	0	Absent	3.7.25	3	MSM4	Strong	ND	ND	Absent	Absent	Present	Absent	Absent	Present	Absent	Absent	Absent	Absent	Absent	Absent	Absent	Absent	Absent	Absent	Absent	Absent	Absent	Absent	Absent
SRR5006365	ESC_EB3588AA_AS	2016	M	> 60	England	Unknown	N/A	Available	1	N/A	SRR5006365			PRJNA315192		1.137.177.387.694	No	No	0	0	0	Absent	3.6.4	3	Central Asia III	Strong	ND	ND	Absent	Absent	Absent	Absent	Absent	Present	Absent	Absent	Absent	Absent	Absent	Absent	Absent	Absent	Absent	Present	Absent	Absent	Absent	Absent	Absent
SRR5006358	ESC_EB9575AA_AS	2016	M	16 - 60	England	No	N/A	Available	1	N/A	SRR5006358			PRJNA315192		1.1.1.1.546	No	Yes	1	1	1	Present	3.6.1.1.2	3	CipR.MSM5	Strong	ND	ND	Absent	Absent	Absent	Absent	Present	Present	Absent	Absent	Present	Absent	Present	Absent	Absent	Absent	Absent	Absent	Absent	Absent	Absent	Absent	Absent
SRR5006356	ESC_EB3589AA_AS	2016	F	16 - 60	England	Unknown	N/A	Available	1	N/A	SRR5006356			PRJNA315192		1.1.45.371.496	No	No	0	0	0	Absent	3.6.2	3	Central Asia III	Strong	ND	ND	Absent	Absent	Absent	Absent	Absent	Present	Absent	Absent	Present	Absent	Present	Absent	Absent	Absent	Absent	Present	Absent	Absent	Absent	Absent	Absent
SRR5006355	ESC_EB3590AA_AS	2016	M	16 - 60	England	No	N/A	Available	1	N/A	SRR5006355			PRJNA315192		1.1.1.1.669	No	No	1	1	1	Present	3.6.1.1	3	CipR	Strong	ND	ND	Absent	Absent	Absent	Absent	Absent	Present	Absent	Absent	Present	Absent	Present	Absent	Absent	Absent	Absent	Absent	Absent	Absent	Absent	Absent	Absent
SRR5006352	ESC_EB9576AA_AS	2016	M	16 - 60	England	Unknown	N/A	Available	1	N/A	SRR5006352			PRJNA315192		1.3.11.150.175	No	No	0	0	0	Absent	3.7.18	3	Global III	Strong	ND	ND	Absent	Absent	Present	Absent	Absent	Present	Absent	Absent	Present	Absent	Present	Absent	Absent	Absent	Absent	Absent	Absent	Absent	Absent	Absent	Absent
SRR5006346	ESC_EB9578AA_AS	2016	M	16 - 60	England	No	N/A	Available	1	N/A	SRR5006346			PRJNA315192		1.3.3.3.674	No	No	0	0	0	Absent	3.7.25	3	MSM4	Strong	ND	ND	Absent	Absent	Present	Absent	Absent	Present	Absent	Absent	Present	Absent	Present	Absent	Absent	Absent	Absent	Absent	Absent	Absent	Absent	Absent	Absent
SRR5006341	ESC_EB9579AA_AS	2016	F	16 - 60	England	Unknown	N/A	Available	1	N/A	SRR5006341			PRJNA315192		1.3.20.44.486	No	No	0	1	0	Absent	3.7.21	3	Global III	Strong	ND	ND	Absent	Absent	Present	Absent	Absent	Present	Absent	Absent	Absent	Absent	Absent	Absent	Absent	Absent	Absent	Absent	Absent	Absent	Absent	Absent	Absent
SRR5006338	ESC_EB3592AA_AS	2016	M	< 16	England	Yes	North America	Available	1	N/A	SRR5006338			PRJNA315192		1.1.29.49.471	No	No	0	0	0	Absent	3.6.3	3	Central Asia III	Strong	ND	ND	Absent	Absent	Absent	Absent	Absent	Present	Absent	Absent	Present	Absent	Present	Absent	Absent	Absent	Absent	Present	Absent	Absent	Absent	Absent	Absent
SRR5006329	ESC_JA5370AA_AS	2016	M	16 - 60	England	Unknown	N/A	Available	1	N/A	SRR5006329			PRJNA315192		1.3.4.461.638	No	No	0	0	0	Absent	3.7.30.4.1	3	Global III OJC	Strong	ND	ND	Absent	Absent	Present	Absent	Absent	Present	Absent	Absent	Absent	Absent	Absent	Absent	Absent	Absent	Absent	Absent	Absent	Absent	Absent	Absent	Absent
SRR5006243	ESC_EB9584AA_AS	2016	F	16 - 60	England	Unknown	N/A	Available	1	N/A	SRR5006243			PRJNA315192		1.55.186.426.578	No	No	0	0	0	Absent	3.7.3	3	Global III	Strong	ND	ND	Absent	Absent	Present	Absent	Absent	Present	Absent	Absent	Present	Absent	Present	Absent	Absent	Absent	Absent	Absent	Absent	Absent	Absent	Absent	Absent
SRR5006242	ESC_FB5070AA_AS	2016	F	16 - 60	England	No	N/A	Available	1	N/A	SRR5006242			PRJNA315192		1.3.3.3.109	No	No	0	0	0	Absent	3.7.25	3	MSM4	Strong	ND	ND	Absent	Absent	Present	Absent	Absent	Present	Absent	Absent	Present	Absent	Present	Absent	Absent	Absent	Absent	Present	Absent	Absent	Absent	Absent	Absent
SRR5006235	ESC_EB9591AA_AS	2016	F	16 - 60	England	Yes	Asia	Available	1	N/A	SRR5006235			PRJNA315192		1.1.1.298.612	No	No	1	1	1	Present	3.6.1.1.1	3	CipR.SEA	Strong	ND	ND	Absent	Absent	Absent	Absent	Absent	Present	Absent	Absent	Present	Absent	Present	Absent	Absent	Absent	Absent	Absent	Absent	Absent	Present	Absent	Absent
SRR5006096	ESC_JA4982AA_AS	2016	F	16 - 60	England	Unknown	N/A	Available	1	N/A	SRR5006096			PRJNA315192		1.3.190.438.595	No	No	0	0	0	Absent	3.7.17	3	Global III	Strong	ND	ND	Absent	Absent	Present	Absent	Absent	Present	Absent	Absent	Present	Absent	Present	Absent	Absent	Absent	Absent	Absent	Absent	Absent	Absent	Absent	Absent
SRR5006086	ESC_JA5361AA_AS	2016	M	16 - 60	England	Yes	North America	Available	1	N/A	SRR5006086			PRJNA315192		1.3.20.44.52	No	No	0	1	0	Absent	3.7.21	3	Global III	Strong	ND	ND	Absent	Absent	Present	Absent	Absent	Present	Absent	Absent	Absent	Absent	Absent	Absent	Absent	Absent	Absent	Absent	Absent	Absent	Absent	Absent	Absent
SRR5006081	ESC_EB3593AA_AS	2016	F	16 - 60	England	Yes	Asia	Available	1	N/A	SRR5006081			PRJNA315192		1.1.1.477.679	No	No	1	1	1	Present	3.6.1.1	3	CipR	Strong	ND	ND	Absent	Absent	Absent	Absent	Absent	Present	Absent	Absent	Present	Absent	Present	Absent	Absent	Absent	Absent	Absent	Absent	Absent	Absent	Absent	Absent
SRR5006059	ESC_JA4965AA_AS	2016	F	16 - 60	England	Unknown	N/A	Available	1	N/A	SRR5006059			PRJNA315192		1.3.197.460.633	No	No	0	1	0	Absent	3.7.29.1.4.1	3	Global III VN2.KH1.Aus	Strong	ND	ND	Absent	Absent	Present	Absent	Absent	Absent	Absent	Absent	Present	Absent	Present	Absent	Absent	Absent	Absent	Absent	Absent	Absent	Absent	Absent	Absent
SRR5005606	ESC_EB9620AA_AS	2016	M	16 - 60	England	Yes	Europe	Available	1	N/A	SRR5005606			PRJNA315192		1.3.79.271.324	No	No	0	0	0	Absent	3.7.30.1	3	Global III Middle East III	Strong	ND	ND	Absent	Absent	Present	Absent	Absent	Present	Absent	Absent	Absent	Absent	Absent	Absent	Absent	Absent	Absent	Absent	Absent	Absent	Absent	Absent	Absent
SRR5005563	ESC_EB3596AA_AS	2016	M	16 - 60	England	No	N/A	Available	1	N/A	SRR5005563			PRJNA315192		1.1.1.1.546	No	Yes	1	1	1	Present	3.6.1.1.2	3	CipR.MSM5	Strong	ND	ND	Absent	Absent	Absent	Absent	Present	Present	Absent	Absent	Present	Absent	Present	Absent	Absent	Absent	Absent	Absent	Absent	Absent	Absent	Absent	Absent
SRR5005556	ESC_JA4946AA_AS	2016	M	16 - 60	England	No	N/A	Available	1	N/A	SRR5005556			PRJNA315192		1.3.3.3.109	No	No	0	0	0	Absent	3.7.25	3	MSM4	Strong	ND	ND	Absent	Absent	Present	Absent	Absent	Present	Absent	Absent	Present	Absent	Present	Absent	Absent	Absent	Absent	Present	Absent	Absent	Absent	Absent	Absent
SRR5005538	ESC_EB3597AA_AS	2016	M	16 - 60	England	Yes	Asia	Available	1	N/A	SRR5005538			PRJNA315192		1.1.1.463.641	No	No	1	1	1	Present	3.6.1.1	3	CipR	Strong	ND	ND	Absent	Absent	Absent	Absent	Absent	Present	Absent	Absent	Present	Absent	Present	Absent	Absent	Absent	Absent	Absent	Absent	Absent	Absent	Absent	Absent
SRR5005537	ESC_JA4940AA_AS	2016	F	16 - 60	England	Unknown	N/A	Available	1	N/A	SRR5005537			PRJNA315192		1.3.175.381.508	No	No	0	0	0	Absent	3.7.30.1	3	Global III Middle East III	Strong	ND	ND	Present	Absent	Present	Absent	Absent	Present	Absent	Absent	Present	Absent	Present	Absent	Absent	Absent	Absent	Present	Absent	Absent	Absent	Absent	Absent
SRR5005522	ESC_JA5351AA_AS	2016	M	16 - 60	England	Unknown	N/A	Available	1	N/A	SRR5005522			PRJNA315192		1.3.3.9.56	No	No	0	0	0	Absent	3.7.25	3	MSM4	Strong	ND	ND	Absent	Absent	Present	Absent	Absent	Present	Absent	Absent	Absent	Absent	Absent	Absent	Absent	Absent	Absent	Absent	Absent	Absent	Absent	Absent	Absent
SRR5005517	ESC_EB9637AA_AS	2016	F	16 - 60	England	Unknown	N/A	Available	1	N/A	SRR5005517			PRJNA315192		1.1.1.276.332	No	No	1	1	1	Present	3.6.1.1	3	CipR	Strong	ND	ND	Absent	Absent	Absent	Absent	Absent	Present	Absent	Absent	Present	Absent	Present	Absent	Absent	Absent	Absent	Present	Absent	Absent	Absent	Absent	Absent
SRR5005508	ESC_JA4928AA_AS	2016	M	< 16	England	Unknown	N/A	Available	1	N/A	SRR5005508			PRJNA315192		1.134.171.362.618	No	No	0	0	0	Absent	3.7.30.4	3	Global III Israel III	Strong	ND	ND	Absent	Absent	Present	Absent	Absent	Present	Absent	Absent	Absent	Absent	Absent	Absent	Absent	Absent	Absent	Absent	Absent	Absent	Absent	Absent	Absent
SRR5005501	ESC_EB3598AA_AS	2016	M	16 - 60	England	No	N/A	Available	1	N/A	SRR5005501			PRJNA315192		1.3.6.31.35	No	No	0	1	0	Absent	3.7.29.1.2	3	Global III VN2.MSM2	Strong	ND	ND	Absent	Absent	Present	Absent	Absent	Absent	Absent	Absent	Present	Absent	Present	Absent	Absent	Absent	Absent	Absent	Absent	Absent	Absent	Absent	Absent
SRR5005495	ESC_JA5349AA_AS	2016	M	16 - 60	England	Yes	North America	Available	1	N/A	SRR5005495			PRJNA315192		1.3.11.150.175	No	No	0	0	0	Absent	3.7.18	3	Global III	Strong	ND	ND	Absent	Absent	Present	Absent	Absent	Present	Absent	Absent	Present	Absent	Present	Absent	Absent	Absent	Absent	Absent	Absent	Absent	Absent	Absent	Absent
SRR5005438	ESC_EB3599AA_AS	2016	F	16 - 60	England	Unknown	N/A	Available	1	N/A	SRR5005438			PRJNA315192		1.137.177.387.694	No	No	0	0	0	Absent	3.6.4	3	Central Asia III	Strong	ND	ND	Absent	Absent	Absent	Absent	Absent	Present	Absent	Absent	Absent	Absent	Absent	Absent	Absent	Absent	Absent	Present	Absent	Absent	Absent	Absent	Absent
SRR5005435	ESC_EB3600AA_AS	2016	F	16 - 60	England	Yes	North America	Available	1	N/A	SRR5005435			PRJNA315192		1.1.1.38.533	No	No	0	1	0	Absent	3.6.1	3	CipR_parent	Strong	ND	ND	Absent	Absent	Absent	Absent	Absent	Present	Absent	Absent	Absent	Absent	Absent	Absent	Absent	Absent	Absent	Absent	Absent	Absent	Absent	Absent	Absent
SRR5005423	ESC_JA4915AA_AS	2016	F	> 60	England	Unknown	N/A	Available	1	N/A	SRR5005423			PRJNA315192		1.3.4.461.634	No	No	0	0	0	Absent	3.7.30.4.1	3	Global III OJC	Strong	ND	ND	Absent	Absent	Present	Absent	Absent	Present	Absent	Absent	Absent	Absent	Absent	Absent	Absent	Absent	Absent	Absent	Absent	Absent	Absent	Absent	Absent
SRR5005421	ESC_EB9653AA_AS	2016	F	16 - 60	England	Yes	Unknown	Available	1	N/A	SRR5005421			PRJNA315192		1.21.57.446.607	No	No	0	0	0	Absent	3.7	3	Global III	Strong	ND	ND	Absent	Absent	Present	Absent	Absent	Present	Absent	Absent	Present	Absent	Present	Absent	Absent	Absent	Absent	Absent	Absent	Absent	Absent	Absent	Absent
SRR5005407	ESC_EB9657AA_AS	2016	M	16 - 60	England	Unknown	N/A	Available	1	N/A	SRR5005407			PRJNA315192		1.3.6.31.35	No	No	0	1	0	Absent	3.7.29.1.2.1	3	Global III VN2.MSM2.Aus	Strong	ND	ND	Absent	Absent	Present	Absent	Present	Absent	Absent	Absent	Absent	Absent	Absent	Absent	Absent	Absent	Absent	Absent	Absent	Absent	Absent	Absent	Absent
SRR5005355	ESC_EB9661AA_AS	2016	F	< 16	England	Unknown	N/A	Available	1	N/A	SRR5005355			PRJNA315192		1.3.4.461.681	No	No	0	0	0	Absent	3.7.30.4.1	3	Global III OJC	Strong	ND	ND	Absent	Absent	Present	Absent	Absent	Present	Absent	Absent	Absent	Absent	Absent	Absent	Absent	Absent	Absent	Absent	Absent	Absent	Absent	Absent	Absent
SRR5005348	ESC_EB3601AA_AS	2016	M	16 - 60	England	No	N/A	Available	1	N/A	SRR5005348			PRJNA315192		1.1.1.1.546	No	Yes	1	1	1	Present	3.6.1.1.2	3	CipR.MSM5	Strong	ND	ND	Absent	Absent	Absent	Absent	Present	Present	Absent	Absent	Present	Absent	Present	Absent	Absent	Absent	Absent	Absent	Absent	Absent	Absent	Absent	Absent
SRR5005344	ESC_EB9664AA_AS	2016	F	16 - 60	England	No	N/A	Available	1	N/A	SRR5005344			PRJNA315192		1.134.171.362.618	No	No	0	0	0	Absent	3.7.30.4	3	Global III Israel III	Strong	ND	ND	Absent	Absent	Present	Absent	Absent	Present	Absent	Absent	Absent	Absent	Absent	Absent	Absent	Absent	Absent	Absent	Absent	Absent	Absent	Absent	Absent
SRR5005341	ESC_EB3602AA_AS	2016	F	16 - 60	England	Unknown	N/A	Available	1	N/A	SRR5005341			PRJNA315192		1.1.29.49.572	No	No	0	0	0	Absent	3.6.3	3	Central Asia III	Strong	ND	ND	Absent	Absent	Absent	Absent	Absent	Present	Absent	Absent	Present	Absent	Present	Absent	Absent	Absent	Absent	Absent	Absent	Absent	Absent	Absent	Absent
SRR5005331	ESC_EB9665AA_AS	2016	F	> 60	England	Unknown	N/A	Available	1	N/A	SRR5005331			PRJNA315192		1.1.1.439.596	No	No	1	1	1	Present	3.6.1.1	3	CipR	Strong	ND	ND	Absent	Absent	Absent	Absent	Absent	Present	Absent	Absent	Present	Absent	Present	Absent	Absent	Absent	Absent	Present	Absent	Absent	Absent	Absent	Absent
SRR5005288	ESC_JA5480AA_AS	2016	F	< 16	England	No	N/A	Available	1	N/A	SRR5005288			PRJNA315192		1.3.4.461.664	No	No	0	0	0	Absent	3.7.30.4.1	3	Global III OJC	Strong	ND	ND	Absent	Absent	Present	Absent	Absent	Present	Absent	Absent	Absent	Absent	Absent	Absent	Absent	Absent	Absent	Absent	Absent	Absent	Absent	Absent	Absent
SRR5005282	ESC_EB3606AA_AS	2016	M	16 - 60	England	Unknown	N/A	Available	1	N/A	SRR5005282			PRJNA315192		1.1.1.1.546	No	Yes	1	1	1	Present	3.6.1.1.2	3	CipR.MSM5	Strong	ND	ND	Absent	Absent	Absent	Absent	Present	Present	Absent	Absent	Present	Absent	Present	Absent	Absent	Absent	Absent	Absent	Absent	Absent	Absent	Absent	Absent
SRR5005272	ESC_EB3607AA_AS	2016	M	16 - 60	England	Yes	Asia	Available	1	N/A	SRR5005272			PRJNA315192		1.1.1.1.576	No	No	1	1	1	Present	3.6.1.1	3	CipR	Strong	ND	ND	Absent	Absent	Absent	Absent	Absent	Present	Absent	Absent	Present	Absent	Present	Absent	Absent	Absent	Absent	Absent	Absent	Absent	Absent	Absent	Absent
SRR5005260	ESC_EB3608AA_AS	2016	F	16 - 60	England	Yes	Asia	Available	1	N/A	SRR5005260			PRJNA315192		1.1.1.335.449	No	No	1	1	1	Present	3.6.1.1	3	CipR	Strong	ND	ND	Absent	Absent	Absent	Absent	Absent	Present	Absent	Absent	Present	Absent	Present	Absent	Absent	Absent	Absent	Absent	Absent	Absent	Absent	Absent	Absent
SRR5024531	ESC_EB9683AA_AS	2016	M	16 - 60	England	Unknown	N/A	Available	1	N/A	SRR5024531			PRJNA315192		1.3.3.9.56	No	No	0	0	0	Absent	3.7.25	3	MSM4	Strong	ND	ND	Absent	Absent	Present	Absent	Absent	Present	Absent	Absent	Absent	Absent	Absent	Absent	Absent	Absent	Absent	Absent	Absent	Absent	Absent	Absent	Absent
SRR5024527	ESC_EB9686AA_AS	2016	F	16 - 60	England	Unknown	N/A	Available	1	N/A	SRR5024527			PRJNA315192		1.3.11.16.153	No	No	0	0	0	Absent	3.7.18	3	Global III	Strong	ND	ND	Absent	Absent	Present	Absent	Absent	Present	Absent	Absent	Present	Absent	Present	Absent	Absent	Absent	Absent	Absent	Absent	Absent	Absent	Absent	Absent
SRR5024491	ESC_EB9693AA_AS	2016	M	> 60	England	No	N/A	Available	1	N/A	SRR5024491			PRJNA315192		1.3.3.9.56	No	No	0	0	0	Absent	3.7.25	3	MSM4	Strong	ND	ND	Absent	Absent	Present	Absent	Absent	Present	Absent	Absent	Absent	Absent	Absent	Absent	Absent	Absent	Absent	Absent	Absent	Absent	Absent	Absent	Absent
SRR5024486	ESC_JA7269AA_AS	2016	F	16 - 60	England	Unknown	N/A	Available	1	N/A	SRR5024486			PRJNA315192		1.3.3.3.46	No	No	0	0	0	Absent	3.7.25	3	MSM4	Strong	ND	ND	Absent	Absent	Present	Absent	Absent	Present	Absent	Absent	Present	Absent	Present	Absent	Absent	Absent	Absent	Absent	Absent	Absent	Absent	Absent	Absent
SRR5024477	ESC_EB9698AA_AS	2016	M	16 - 60	England	No	N/A	Available	1	N/A	SRR5024477			PRJNA315192		1.3.132.260.639	No	No	0	0	0	Absent	3.7.4	3	Global III	Strong	ND	ND	Absent	Absent	Present	Absent	Absent	Present	Absent	Absent	Absent	Absent	Absent	Absent	Absent	Absent	Absent	Absent	Absent	Absent	Absent	Absent	Absent
SRR5024446	ESC_JA7135AA_AS	2016	M	< 16	England	No	N/A	Available	1	N/A	SRR5024446			PRJNA315192		1.3.3.3.109	No	No	0	0	0	Absent	3.7.25	3	MSM4	Strong	ND	ND	Absent	Absent	Present	Absent	Absent	Present	Absent	Absent	Present	Absent	Present	Absent	Absent	Absent	Absent	Present	Absent	Absent	Absent	Absent	Absent
SRR5024409	ESC_EB3614AA_AS	2016	F	16 - 60	England	Unknown	N/A	Available	1	N/A	SRR5024409			PRJNA315192		1.1.1.441.598	No	No	1	1	1	Present	3.6.1.1	3	CipR	Strong	ND	ND	Absent	Absent	Absent	Absent	Absent	Present	Absent	Absent	Present	Absent	Present	Absent	Absent	Absent	Absent	Absent	Absent	Absent	Absent	Absent	Absent
SRR5024327	ESC_EB3615AA_AS	2016	F	< 16	England	Unknown	N/A	Available	1	N/A	SRR5024327			PRJNA315192		1.1.29.399.538	No	No	0	0	0	Absent	3.6.3	3	Central Asia III	Strong	ND	ND	Absent	Absent	Absent	Absent	Absent	Present	Absent	Absent	Present	Absent	Present	Absent	Absent	Absent	Absent	Absent	Absent	Absent	Absent	Absent	Absent
SRR5024325	ESC_JA7129AA_AS	2016	M	< 16	England	No	N/A	Available	1	N/A	SRR5024325			PRJNA315192		1.21.57.446.653	No	No	0	0	0	Absent	3.7	3	Global III	Strong	ND	ND	Absent	Absent	Present	Absent	Absent	Present	Absent	Absent	Present	Absent	Present	Absent	Absent	Absent	Absent	Absent	Absent	Absent	Absent	Absent	Absent
SRR5024291	ESC_EB9727AA_AS	2016	F	16 - 60	England	Unknown	N/A	Available	1	N/A	SRR5024291			PRJNA315192		1.3.12.421.571	No	No	0	0	0	Absent	3.7.16	3	Global III	Strong	ND	ND	Absent	Absent	Present	Absent	Absent	Present	Absent	Absent	Present	Absent	Present	Absent	Absent	Absent	Absent	Absent	Absent	Absent	Absent	Absent	Absent
SRR5024286	ESC_EB3616AA_AS	2016	F	< 16	England	Yes	Africa	Available	1	N/A	SRR5024286			PRJNA315192		1.1.18.26.279	No	No	0	0	0	Absent	3.6.2	3	Central Asia III	Strong	ND	ND	Absent	Absent	Absent	Absent	Absent	Present	Absent	Absent	Present	Absent	Present	Absent	Absent	Absent	Absent	Absent	Absent	Absent	Absent	Absent	Absent
SRR5024244	ESC_EB3618AA_AS	2016	M	16 - 60	England	Unknown	N/A	Available	1	N/A	SRR5024244			PRJNA315192		1.3.6.31.35	No	No	0	1	0	Absent	3.7.29.1.2	3	Global III VN2.MSM2	Strong	ND	ND	Absent	Absent	Present	Absent	Absent	Absent	Absent	Absent	Present	Absent	Present	Absent	Absent	Absent	Absent	Absent	Absent	Absent	Absent	Absent	Absent
SRR5024231	ESC_EB3619AA_AS	2016	M	16 - 60	England	No	N/A	Available	1	N/A	SRR5024231			PRJNA315192		1.1.1.1.546	No	Yes	1	1	1	Present	3.6.1.1.2	3	CipR.MSM5	Strong	ND	ND	Absent	Absent	Absent	Absent	Present	Present	Absent	Absent	Present	Absent	Present	Absent	Absent	Absent	Absent	Absent	Absent	Absent	Absent	Absent	Absent
SRR5024223	ESC_EB3620AA_AS	2016	F	16 - 60	England	Yes	Asia	Available	1	N/A	SRR5024223			PRJNA315192		2.56.68.414.561	No	No	0	0	0	Absent	2.7.1	2		Strong	ND	ND	Absent	Absent	Absent	Absent	Absent	Present	Absent	Absent	Present	Absent	Present	Absent	Absent	Absent	Absent	Absent	Absent	Absent	Absent	Absent	Absent
SRR5024215	ESC_KA4293AA_AS	2016	M	> 60	England	No	N/A	Available	1	N/A	SRR5024215			PRJNA315192		1.147.208.487.698	No	No	0	0	0	Absent	3.7.15	3	Global III	Strong	ND	ND	Absent	Absent	Present	Absent	Absent	Present	Absent	Absent	Present	Absent	Present	Absent	Absent	Absent	Absent	Absent	Absent	Absent	Absent	Absent	Absent
SRR5024178	ESC_JA7151AA_AS	2016	F	< 16	England	Unknown	N/A	Available	1	N/A	SRR5024178			PRJNA315192		1.3.4.461.681	No	No	0	0	0	Absent	3.7.30.4.1	3	Global III OJC	Strong	ND	ND	Absent	Absent	Present	Absent	Absent	Present	Absent	Absent	Absent	Absent	Absent	Absent	Absent	Absent	Absent	Absent	Absent	Absent	Absent	Absent	Absent
SRR5024162	ESC_EB9775AA_AS	2016	M	< 16	England	No	N/A	Available	1	N/A	SRR5024162			PRJNA315192		1.3.4.461.634	No	No	0	0	0	Absent	3.7.30.4.1	3	Global III OJC	Strong	ND	ND	Absent	Absent	Present	Absent	Absent	Present	Absent	Absent	Absent	Absent	Absent	Absent	Absent	Absent	Absent	Absent	Absent	Absent	Absent	Absent	Absent
SRR5024153	ESC_EB3621AA_AS	2016	M	< 16	England	Yes	Asia	Available	1	N/A	SRR5024153			PRJNA315192		1.1.18.26.620	No	No	0	0	0	Absent	3.6.2	3	Central Asia III	Strong	ND	ND	Absent	Absent	Absent	Absent	Absent	Present	Absent	Absent	Present	Absent	Present	Absent	Absent	Absent	Absent	Absent	Absent	Absent	Absent	Absent	Absent
SRR5024080	ESC_EB3622AA_AS	2016	M	16 - 60	England	Unknown	N/A	Available	1	N/A	SRR5024080			PRJNA315192		1.1.1.1.546	No	Yes	1	1	1	Present	3.6.1.1.2	3	CipR.MSM5	Strong	ND	ND	Absent	Absent	Absent	Absent	Present	Present	Absent	Absent	Present	Absent	Present	Absent	Absent	Absent	Absent	Absent	Absent	Absent	Absent	Absent	Absent
SRR5024070	ESC_EB9785AA_AS	2016	M	16 - 60	England	Yes	Asia	Available	1	N/A	SRR5024070			PRJNA315192		1.1.1.440.597	No	No	1	1	1	Present	3.6.1.1	3	CipR	Strong	ND	ND	Absent	Absent	Absent	Absent	Absent	Present	Absent	Absent	Present	Absent	Present	Absent	Absent	Absent	Absent	Absent	Absent	Absent	Absent	Absent	Absent
SRR5024067	ESC_EB9788AA_AS	2016	M	16 - 60	England	Yes	Europe	Available	1	N/A	SRR5024067			PRJNA315192		1.3.6.31.35	No	No	0	1	0	Absent	3.7.29.1.2.1	3	Global III VN2.MSM2.Aus	Strong	ND	ND	Absent	Absent	Present	Absent	Absent	Absent	Absent	Absent	Present	Absent	Present	Absent	Absent	Absent	Absent	Absent	Absent	Absent	Absent	Absent	Absent
SRR5023953	ESC_EB3623AA_AS	2016	M	16 - 60	England	Unknown	N/A	Available	1	N/A	SRR5023953			PRJNA315192		1.3.6.31.35	No	No	0	1	0	Absent	3.7.29.1.2	3	Global III VN2.MSM2	Strong	ND	ND	Absent	Absent	Present	Absent	Absent	Absent	Absent	Absent	Present	Absent	Present	Absent	Absent	Absent	Absent	Absent	Absent	Absent	Absent	Absent	Absent
SRR5023935	ESC_EB3624AA_AS	2016	F	< 16	England	Yes	North America	Available	1	N/A	SRR5023935			PRJNA315192		1.1.29.49.657	No	No	0	0	0	Absent	3.6.3	3	Central Asia III	Strong	ND	ND	Absent	Absent	Absent	Absent	Absent	Present	Absent	Absent	Present	Absent	Present	Absent	Absent	Absent	Absent	Absent	Absent	Absent	Absent	Absent	Absent
SRR5023934	ESC_EB9795AA_AS	2016	F	< 16	England	No	N/A	Available	1	N/A	SRR5023934			PRJNA315192		1.3.3.3.14	No	No	0	0	0	Absent	3.7.25	3	MSM4	Strong	ND	ND	Absent	Absent	Present	Absent	Absent	Present	Absent	Absent	Present	Absent	Present	Absent	Absent	Absent	Absent	Absent	Absent	Absent	Absent	Absent	Absent
SRR5023928	ESC_EB3626AA_AS	2016	F	< 16	England	No	N/A	Available	1	N/A	SRR5023928			PRJNA315192		1.1.1.1.585	No	No	1	1	1	Present	3.6.1.1	3	CipR	Strong	ND	ND	Absent	Absent	Absent	Absent	Absent	Present	Absent	Absent	Present	Absent	Present	Absent	Absent	Absent	Absent	Absent	Absent	Absent	Absent	Absent	Absent
SRR5023926	ESC_EB3627AA_AS	2016	M	16 - 60	England	Unknown	N/A	Available	1	N/A	SRR5023926			PRJNA315192		1.137.177.387.691	No	No	0	0	0	Absent	3.6.4	3	Central Asia III	Strong	ND	ND	Absent	Absent	Absent	Absent	Absent	Present	Absent	Absent	Present	Absent	Present	Absent	Absent	Absent	Absent	Present	Absent	Absent	Absent	Absent	Absent
SRR5023897	ESC_EB3629AA_AS	2016	F	< 16	England	No	N/A	Available	1	N/A	SRR5023897			PRJNA315192		1.1.29.114.127	No	No	0	0	0	Absent	3.6.3	3	Central Asia III	Strong	ND	ND	Absent	Absent	Absent	Absent	Absent	Present	Absent	Absent	Present	Absent	Present	Absent	Absent	Absent	Absent	Absent	Absent	Absent	Absent	Absent	Absent
SRR5023834	ESC_EB3630AA_AS	2016	M	16 - 60	England	Yes	Asia	Available	1	N/A	SRR5023834			PRJNA315192		1.1.1.60.326	No	No	1	1	1	Present	3.6.1.1	3	CipR	Strong	ND	ND	Absent	Absent	Absent	Absent	Absent	Present	Absent	Absent	Present	Absent	Present	Absent	Absent	Absent	Absent	Absent	Absent	Absent	Absent	Absent	Absent
SRR5018377	ESC_EB3637AA_AS	2016	M	< 16	England	Yes	North America	Available	1	N/A	SRR5018377			PRJNA315192		1.1.29.49.567	No	No	0	0	0	Absent	3.6.3	3	Central Asia III	Strong	ND	ND	Absent	Absent	Absent	Absent	Absent	Present	Absent	Absent	Present	Absent	Present	Absent	Absent	Absent	Absent	Absent	Absent	Absent	Absent	Absent	Absent
SRR5018376	ESC_EB9859AA_AS	2016	M	16 - 60	England	Yes	North America	Available	1	N/A	SRR5018376			PRJNA315192		1.10.137.337.479	No	No	0	0	0	Absent	3.4.1	3	Latin America III	Strong	ND	ND	Absent	Absent	Present	Absent	Absent	Present	Absent	Absent	Present	Absent	Present	Absent	Absent	Absent	Absent	Absent	Absent	Absent	Absent	Absent	Absent
SRR5018274	ESC_EB9879AA_AS	2016	F	16 - 60	England	Unknown	N/A	Available	1	N/A	SRR5018274			PRJNA315192		1.3.11.16.153	No	No	0	0	0	Absent	3.7.18	3	Global III	Strong	ND	ND	Absent	Absent	Present	Absent	Absent	Present	Absent	Absent	Absent	Absent	Absent	Absent	Absent	Absent	Absent	Absent	Absent	Absent	Absent	Absent	Absent
SRR5017975	ESC_EB3644AA_AS	2016	M	16 - 60	England	Yes	Asia	Available	1	N/A	SRR5017975			PRJNA315192		1.1.1.335.449	No	No	1	1	1	Present	3.6.1.1	3	CipR	Strong	ND	ND	Absent	Absent	Absent	Absent	Absent	Present	Absent	Absent	Present	Absent	Present	Absent	Absent	Absent	Absent	Absent	Absent	Absent	Absent	Absent	Absent
SRR5017861	ESC_EB9918AA_AS	2016	M	> 60	England	Yes	Asia	Available	1	N/A	SRR5017861			PRJNA315192		1.3.162.420.570	No	No	0	0	0	Absent	3.7.12	3	Global III	Strong	ND	ND	Absent	Absent	Present	Absent	Absent	Present	Absent	Absent	Present	Absent	Present	Absent	Absent	Absent	Absent	Absent	Absent	Absent	Absent	Absent	Absent
SRR5017552	ESC_KA4338AA_AS	2016	F	> 60	England	Yes	Africa	Available	1	N/A	SRR5017552			PRJNA315192		1.31.172.363.484	No	No	0	0	0	Absent	3.7.9	3	Global III	Strong	ND	ND	Absent	Absent	Present	Absent	Absent	Present	Absent	Absent	Present	Absent	Present	Absent	Absent	Absent	Absent	Absent	Absent	Absent	Absent	Absent	Absent
SRR5017537	ESC_EB9938AA_AS	2016	F	16 - 60	England	No	N/A	Available	1	N/A	SRR5017537			PRJNA315192		1.3.12.421.571	No	No	0	0	0	Absent	3.7.16	3	Global III	Strong	ND	ND	Absent	Absent	Present	Absent	Absent	Present	Absent	Absent	Present	Absent	Present	Absent	Absent	Absent	Absent	Absent	Absent	Absent	Absent	Absent	Absent
SRR5017524	ESC_EB3645AA_AS	2016	F	> 60	England	Yes	Asia	Available	1	N/A	SRR5017524			PRJNA315192		1.1.1.1.563	No	No	1	1	1	Present	3.6.1.1	3	CipR	Strong	ND	ND	Present	Absent	Absent	Present	Absent	Present	Absent	Absent	Present	Absent	Present	Absent	Absent	Absent	Absent	Present	Absent	Absent	Absent	Absent	Absent
SRR5017462	ESC_EB9960AA_AS	2016	M	16 - 60	England	No	N/A	Available	1	N/A	SRR5017462			PRJNA315192		1.3.3.9.535	No	No	0	0	0	Absent	3.7.25	3	MSM4	Strong	ND	ND	Absent	Absent	Present	Absent	Absent	Present	Absent	Absent	Absent	Absent	Absent	Absent	Absent	Absent	Absent	Absent	Absent	Absent	Absent	Absent	Absent
SRR5017302	ESC_EB9975AA_AS	2016	F	16 - 60	England	Unknown	N/A	Available	1	N/A	SRR5017302			PRJNA315192		1.3.11.394.569	No	No	0	0	0	Absent	3.7.18	3	Global III	Strong	ND	ND	Absent	Absent	Present	Absent	Absent	Present	Absent	Absent	Present	Absent	Present	Absent	Absent	Absent	Absent	Absent	Absent	Absent	Absent	Absent	Absent
SRR5029862	ESC_FB0005AA_AS	2016	M	< 16	England	No	N/A	Available	1	N/A	SRR5029862			PRJNA315192		1.134.171.362.483	No	No	0	0	0	Absent	3.7.30.4	3	Global III Israel III	Strong	ND	ND	Absent	Absent	Present	Absent	Absent	Present	Absent	Absent	Absent	Absent	Absent	Absent	Absent	Absent	Absent	Absent	Absent	Absent	Absent	Absent	Absent
SRR6467515	ESC_EB3989AA_AS	2016	F	16 - 60	England	No	N/A	Available	1	N/A	SRR6467515			PRJNA315192		1.1.1.1.546	No	Yes	1	1	1	Present	3.6.1.1.2	3	CipR.MSM5	Strong	ND	ND	Absent	Absent	Absent	Absent	Present	Present	Absent	Absent	Present	Absent	Present	Absent	Absent	Absent	Absent	Absent	Absent	Absent	Absent	Absent	Absent
SRR6467514	ESC_RA3256AA_AS	2016	M	> 60	England	No	N/A	Available	1	N/A	SRR6467514			PRJNA315192		1.3.6.31.35	No	No	0	1	0	Absent	3.7.29.1.2	3	Global III VN2.MSM2	Strong	ND	ND	Absent	Absent	Present	Absent	Absent	Absent	Absent	Absent	Absent	Absent	Absent	Absent	Absent	Absent	Absent	Absent	Absent	Absent	Absent	Absent	Absent
SRR7167540	ESC_SA1443AA_AS	2017	F	16 - 60	England	Unknown	N/A	Available	1	N/A	SRR7167540			PRJNA315192		1.1.1.1.21	No	Yes	1	1	1	Present	3.6.1.1.2	3	CipR.MSM5	Strong	ND	ND	Absent	Absent	Absent	Absent	Present	Present	Absent	Absent	Present	Absent	Present	Absent	Absent	Absent	Absent	Absent	Absent	Absent	Absent	Absent	Absent
SRR7172518	ESC_SA1557AA_AS	2018	M	> 60	England	Yes	South America	Available	1	N/A	SRR7172518			PRJNA315192		1.3.3.9.56	No	No	0	0	0	Absent	3.7.25	3	MSM4	Strong	ND	ND	Absent	Absent	Present	Absent	Absent	Present	Absent	Absent	Absent	Absent	Absent	Absent	Absent	Absent	Absent	Absent	Absent	Absent	Absent	Absent	Absent
SRR7172445	ESC_SA1555AA_AS	2016	M	< 16	England	Unknown	N/A	Available	1	N/A	SRR7172445			PRJNA315192		1.3.4.461.704	No	No	0	0	0	Absent	3.7.30.4.1	3	Global III OJC	Strong	ND	ND	Absent	Absent	Present	Absent	Absent	Present	Absent	Absent	Absent	Absent	Absent	Absent	Absent	Absent	Absent	Absent	Absent	Absent	Absent	Absent	Absent
SRR7172430	ESC_EB4087AA_AS	2018	F	16 - 60	England	No	N/A	Available	1	N/A	SRR7172430			PRJNA315192		1.1.1.1.21	No	Yes	1	1	1	Present	3.6.1.1.2	3	CipR.MSM5	Strong	ND	ND	Absent	Absent	Absent	Absent	Present	Present	Absent	Absent	Absent	Absent	Absent	Absent	Absent	Absent	Absent	Absent	Absent	Absent	Absent	Absent	Absent
SRR7172429	ESC_EB4088AA_AS	2016	F	16 - 60	England	Yes	Asia	Available	1	N/A	SRR7172429			PRJNA315192		1.1.43.282.371	No	No	0	0	0	Absent	3.6.2	3	Central Asia III	Strong	ND	ND	Absent	Absent	Absent	Absent	Absent	Present	Absent	Absent	Present	Absent	Present	Absent	Absent	Absent	Absent	Absent	Absent	Absent	Absent	Absent	Absent
SRR7172426	ESC_SA1551AA_AS	2016	M	16 - 60	England	Unknown	N/A	Available	1	N/A	SRR7172426			PRJNA315192		1.3.4.461.638	No	No	0	0	0	Absent	3.7.30.4.1	3	Global III OJC	Strong	ND	ND	Absent	Absent	Present	Absent	Absent	Present	Absent	Absent	Absent	Absent	Absent	Absent	Absent	Absent	Absent	Absent	Absent	Absent	Absent	Absent	Absent
SRR7172412	ESC_SA1545AA_AS	2016	M	16 - 60	England	Unknown	N/A	Available	1	N/A	SRR7172412			PRJNA315192		1.3.3.9.56	No	No	0	0	0	Absent	3.7.25	3	MSM4	Strong	ND	ND	Absent	Absent	Present	Absent	Absent	Present	Absent	Absent	Absent	Absent	Absent	Absent	Absent	Absent	Absent	Absent	Absent	Absent	Absent	Absent	Absent
SRR7172410	ESC_SA1543AA_AS	2018	F	16 - 60	England	Yes	Africa	Available	1	N/A	SRR7172410			PRJNA315192		1.3.389.801.1346	No	No	0	0	0	Absent	3.7.8	3	Global III	Strong	ND	ND	Absent	Absent	Present	Absent	Absent	Present	Absent	Absent	Present	Absent	Present	Absent	Absent	Absent	Absent	Absent	Absent	Absent	Absent	Absent	Absent
SRR7172407	ESC_EB4089AA_AS	2016	F	16 - 60	England	Yes	Unknown	Available	1	N/A	SRR7172407			PRJNA315192		1.157.235.522.764	No	No	0	1	0	Absent	3.6.1	3	CipR_parent	Strong	ND	ND	Absent	Absent	Absent	Absent	Absent	Present	Absent	Absent	Present	Absent	Present	Absent	Absent	Absent	Absent	Absent	Absent	Absent	Absent	Absent	Absent
SRR7172304	ESC_EB4090AA_AS	2017	F	> 60	England	Yes	Asia	Available	1	N/A	SRR7172304			PRJNA315192		1.1.1.265.1316	No	No	1	1	1	Present	3.6.1.1	3	CipR	Strong	ND	ND	Absent	Absent	Absent	Absent	Absent	Present	Absent	Absent	Present	Absent	Present	Absent	Absent	Absent	Absent	Absent	Absent	Absent	Absent	Absent	Absent
SRR7172303	ESC_EB4091AA_AS	2017	M	16 - 60	England	No	N/A	Available	1	N/A	SRR7172303			PRJNA315192		1.1.1.1.21	No	Yes	1	1	1	Present	3.6.1.1.2	3	CipR.MSM5	Strong	ND	ND	Absent	Absent	Absent	Absent	Present	Present	Absent	Absent	Present	Absent	Present	Absent	Absent	Absent	Absent	Absent	Absent	Absent	Absent	Absent	Absent
SRR7172302	ESC_SA1533AA_AS	2016	M	16 - 60	England	No	N/A	Available	1	N/A	SRR7172302			PRJNA315192		1.3.3.9.56	No	No	0	0	0	Absent	3.7.25	3	MSM4	Strong	ND	ND	Absent	Absent	Present	Absent	Absent	Present	Absent	Absent	Absent	Absent	Absent	Absent	Absent	Absent	Absent	Absent	Absent	Absent	Absent	Absent	Absent
SRR7172297	ESC_EB4092AA_AS	2017	F	< 16	England	Yes	Asia	Available	1	N/A	SRR7172297			PRJNA315192		1.1.29.49.572	No	No	0	0	0	Absent	3.6.3	3	Central Asia III	Strong	ND	ND	Absent	Absent	Absent	Absent	Absent	Present	Absent	Absent	Present	Absent	Present	Absent	Absent	Absent	Absent	Absent	Absent	Absent	Absent	Absent	Absent
SRR7172295	ESC_EB4093AA_AS	2018	M	16 - 60	England	No	N/A	Available	1	N/A	SRR7172295			PRJNA315192		1.1.29.49.471	No	No	0	0	0	Absent	3.6.3	3	Central Asia III	Strong	ND	ND	Absent	Absent	Absent	Absent	Absent	Present	Absent	Absent	Present	Absent	Present	Absent	Absent	Absent	Absent	Absent	Absent	Absent	Absent	Absent	Absent
SRR7172291	ESC_SA1526AA_AS	2017	M	> 60	England	Unknown	N/A	Available	1	N/A	SRR7172291			PRJNA315192		1.113.139.280.1105	No	No	0	0	0	Absent	3.7	3	Global III	Strong	ND	ND	Absent	Absent	Present	Absent	Absent	Present	Absent	Absent	Present	Absent	Present	Absent	Absent	Absent	Absent	Absent	Absent	Absent	Absent	Absent	Absent
SRR7172289	ESC_SA1525AA_AS	2016	F	< 16	England	No	N/A	Available	1	N/A	SRR7172289			PRJNA315192		1.10.14.663.1081	No	No	0	0	0	Absent	3.4.1	3	Latin America III	Strong	ND	ND	Absent	Absent	Present	Absent	Absent	Present	Absent	Absent	Present	Absent	Present	Absent	Absent	Absent	Absent	Absent	Absent	Absent	Absent	Absent	Absent
SRR7172288	ESC_FB0271AA_AS	2016	F	16 - 60	England	Unknown	N/A	Available	1	N/A	SRR7172288			PRJNA315192		1.3.4.461.681	No	No	0	0	0	Absent	3.7.30.4.1	3	Global III OJC	Strong	ND	ND	Absent	Absent	Present	Absent	Absent	Present	Absent	Absent	Absent	Absent	Absent	Absent	Absent	Absent	Absent	Absent	Absent	Absent	Absent	Absent	Absent
SRR7172287	ESC_EB4094AA_AS	2017	M	< 16	England	Yes	Asia	Available	1	N/A	SRR7172287			PRJNA315192		1.1.29.49.1148	No	No	0	0	0	Absent	3.6.3	3	Central Asia III	Strong	ND	ND	Absent	Absent	Absent	Absent	Absent	Present	Absent	Absent	Present	Absent	Present	Absent	Absent	Absent	Absent	Present	Absent	Absent	Absent	Absent	Absent
SRR7172286	ESC_SA1522AA_AS	2016	F	16 - 60	England	Yes	Oceania	Available	1	N/A	SRR7172286			PRJNA315192		1.3.167.496.710	No	No	0	0	0	Absent	3.7.11	3	Global III	Strong	ND	ND	Absent	Absent	Present	Absent	Absent	Present	Absent	Absent	Present	Absent	Present	Absent	Absent	Absent	Absent	Absent	Absent	Absent	Absent	Absent	Absent
SRR7172285	ESC_SA1521AA_AS	2016	F	> 60	England	Unknown	N/A	Available	1	N/A	SRR7172285			PRJNA315192		1.3.33.55.64	No	No	0	0	0	Absent	3.7.16	3	Global III	Strong	ND	ND	Absent	Absent	Present	Absent	Absent	Present	Absent	Absent	Present	Absent	Present	Absent	Absent	Absent	Absent	Absent	Absent	Absent	Absent	Absent	Absent
SRR7172280	ESC_SA1517AA_AS	2017	F	< 16	England	Unknown	N/A	Available	1	N/A	SRR7172280			PRJNA315192		1.3.3.3.14	No	No	0	0	0	Absent	3.7.25	3	MSM4	Strong	ND	ND	Absent	Absent	Present	Absent	Absent	Present	Absent	Absent	Present	Absent	Present	Absent	Absent	Absent	Absent	Absent	Absent	Absent	Absent	Absent	Absent
SRR7172276	ESC_SA1514AA_AS	2017	M	16 - 60	England	Unknown	N/A	Available	1	N/A	SRR7172276			PRJNA315192		1.3.3.9.56	No	No	0	0	0	Absent	3.7.25	3	MSM4	Strong	ND	ND	Absent	Absent	Present	Absent	Absent	Present	Absent	Absent	Absent	Absent	Absent	Absent	Absent	Absent	Absent	Absent	Absent	Absent	Absent	Absent	Absent
SRR7172273	ESC_SA1512AA_AS	2018	M	16 - 60	England	Yes	Africa	Available	1	N/A	SRR7172273			PRJNA315192		1.38.48.810.1371	No	No	0	0	0	Absent	3.7.7	3	Global III	Strong	ND	ND	Absent	Absent	Present	Absent	Absent	Present	Absent	Absent	Present	Absent	Present	Absent	Absent	Absent	Absent	Absent	Absent	Absent	Absent	Absent	Absent
SRR7172271	ESC_EB4095AA_AS	2017	F	< 16	England	Unknown	N/A	Available	1	N/A	SRR7172271			PRJNA315192		1.1.29.49.1133	No	No	0	0	0	Absent	3.6.3	3	Central Asia III	Strong	ND	ND	Absent	Absent	Absent	Absent	Absent	Present	Absent	Absent	Present	Absent	Present	Absent	Absent	Absent	Absent	Absent	Absent	Absent	Absent	Absent	Absent
SRR7172263	ESC_EB4096AA_AS	2018	F	< 16	England	Yes	Asia	Available	1	N/A	SRR7172263			PRJNA315192		1.1.29.49.1148	No	No	0	0	0	Absent	3.6.3	3	Central Asia III	Strong	ND	ND	Absent	Absent	Absent	Absent	Absent	Present	Absent	Absent	Present	Absent	Present	Absent	Absent	Absent	Absent	Present	Absent	Absent	Absent	Absent	Absent
SRR7172262	ESC_EB4097AA_AS	2017	F	16 - 60	England	Yes	Asia	Available	1	N/A	SRR7172262			PRJNA315192		1.1.43.282.1195	No	No	0	0	0	Absent	3.6.2	3	Central Asia III	Strong	ND	ND	Absent	Absent	Absent	Absent	Absent	Present	Absent	Absent	Present	Absent	Present	Absent	Absent	Absent	Absent	Absent	Absent	Absent	Absent	Absent	Absent
SRR7172260	ESC_EB4098AA_AS	2017	F	> 60	England	Yes	North America	Available	1	N/A	SRR7172260			PRJNA315192		1.1.1.38.336	No	No	0	1	0	Absent	3.6.1	3	CipR_parent	Strong	ND	ND	Absent	Absent	Absent	Absent	Absent	Present	Absent	Absent	Present	Absent	Present	Absent	Absent	Absent	Absent	Absent	Absent	Absent	Absent	Absent	Absent
SRR7172258	ESC_EB4099AA_AS	2017	F	16 - 60	England	No	N/A	Available	1	N/A	SRR7172258			PRJNA315192		1.1.1.1.1207	No	No	1	1	1	Present	3.6.1.1	3	CipR	Strong	ND	ND	Absent	Absent	Absent	Absent	Absent	Present	Absent	Absent	Present	Absent	Present	Absent	Absent	Absent	Absent	Absent	Absent	Absent	Absent	Absent	Absent
SRR7172257	ESC_SA1500AA_AS	2017	F	16 - 60	England	Yes	Africa	Available	1	N/A	SRR7172257			PRJNA315192		1.3.350.696.1140	No	No	0	0	0	Absent	3.7	3	Global III	Strong	ND	ND	Absent	Absent	Present	Absent	Absent	Present	Absent	Absent	Present	Absent	Present	Absent	Absent	Absent	Absent	Absent	Absent	Absent	Absent	Absent	Absent
SRR7172157	ESC_EB4100AA_AS	2016	M	16 - 60	England	Yes	Asia	Available	1	N/A	SRR7172157			PRJNA315192		1.1.1.208.243	No	No	1	1	1	Present	3.6.1.1	3	CipR	Strong	ND	ND	Absent	Absent	Absent	Absent	Absent	Present	Absent	Absent	Present	Absent	Present	Absent	Absent	Absent	Absent	Absent	Absent	Absent	Absent	Absent	Absent
SRR7172156	ESC_SA1496AA_AS	2017	M	> 60	England	Unknown	N/A	Available	1	N/A	SRR7172156			PRJNA315192		1.3.3.3.68	No	No	0	0	0	Absent	3.7.25	3	MSM4	Strong	ND	ND	Absent	Absent	Present	Absent	Absent	Present	Absent	Absent	Present	Absent	Present	Absent	Absent	Absent	Absent	Absent	Absent	Present	Absent	Absent	Absent
SRR7172070	ESC_EB4101AA_AS	2018	M	16 - 60	England	Unknown	N/A	Available	1	N/A	SRR7172070			PRJNA315192		2.75.386.798.1339	No	No	0	0	0	Absent	2.4.2	2		Strong	ND	ND	Absent	Absent	Absent	Absent	Absent	Present	Absent	Absent	Present	Absent	Present	Absent	Absent	Absent	Absent	Absent	Absent	Absent	Absent	Absent	Absent
SRR7172059	ESC_EB4102AA_AS	2017	F	16 - 60	England	Unknown	N/A	Available	1	N/A	SRR7172059			PRJNA315192		1.1.1.38.1313	No	No	0	1	0	Absent	3.6.1	3	CipR_parent	Strong	ND	ND	Absent	Absent	Absent	Absent	Absent	Present	Absent	Absent	Present	Absent	Present	Absent	Absent	Absent	Absent	Absent	Absent	Absent	Absent	Absent	Absent
SRR7170937	ESC_EB4103AA_AS	2018	M	16 - 60	England	Unknown	N/A	Available	1	N/A	SRR7170937			PRJNA315192		1.1.29.49.547	No	No	0	0	0	Absent	3.6.3	3	Central Asia III	Strong	ND	ND	Absent	Absent	Absent	Absent	Absent	Present	Absent	Absent	Present	Absent	Present	Absent	Absent	Absent	Absent	Present	Absent	Absent	Absent	Absent	Absent
SRR7170936	ESC_EB4104AA_AS	2018	M	16 - 60	England	Unknown	N/A	Available	1	N/A	SRR7170936			PRJNA315192		1.1.29.49.547	No	No	0	0	0	Absent	3.6.3	3	Central Asia III	Strong	ND	ND	Absent	Absent	Absent	Absent	Absent	Present	Absent	Absent	Present	Absent	Present	Absent	Absent	Absent	Absent	Present	Absent	Absent	Absent	Absent	Absent
SRR7170935	ESC_EB4105AA_AS	2018	M	16 - 60	England	Yes	Unknown	Available	1	N/A	SRR7170935			PRJNA315192		1.1.29.49.547	No	No	0	0	0	Absent	3.6.3	3	Central Asia III	Strong	ND	ND	Absent	Absent	Absent	Absent	Absent	Present	Absent	Absent	Present	Absent	Present	Absent	Absent	Absent	Absent	Present	Absent	Absent	Absent	Absent	Absent
SRR7170934	ESC_EB4106AA_AS	2018	F	16 - 60	England	Unknown	N/A	Available	1	N/A	SRR7170934			PRJNA315192		1.1.29.49.547	No	No	0	0	0	Absent	3.6.3	3	Central Asia III	Strong	ND	ND	Absent	Absent	Absent	Absent	Absent	Present	Absent	Absent	Present	Absent	Present	Absent	Absent	Absent	Absent	Present	Absent	Absent	Absent	Absent	Absent
SRR7170933	ESC_EB4107AA_AS	2017	F	< 16	England	Unknown	N/A	Available	1	N/A	SRR7170933			PRJNA315192		1.1.29.49.547	No	No	0	0	0	Absent	3.6.3	3	Central Asia III	Strong	ND	ND	Absent	Absent	Absent	Absent	Absent	Present	Absent	Absent	Present	Absent	Present	Absent	Absent	Absent	Absent	Present	Absent	Absent	Absent	Absent	Absent
SRR7170932	ESC_EB4108AA_AS	2018	F	16 - 60	England	Yes	Asia	Available	1	N/A	SRR7170932			PRJNA315192		1.1.29.49.547	No	No	0	0	0	Absent	3.6.3	3	Central Asia III	Strong	ND	ND	Absent	Absent	Absent	Absent	Absent	Present	Absent	Absent	Present	Absent	Present	Absent	Absent	Absent	Absent	Present	Absent	Absent	Absent	Absent	Absent
SRR7170930	ESC_EB4109AA_AS	2018	M	16 - 60	England	Unknown	N/A	Available	1	N/A	SRR7170930			PRJNA315192		1.1.29.49.547	No	No	0	0	0	Absent	3.6.3	3	Central Asia III	Strong	ND	ND	Absent	Absent	Absent	Absent	Absent	Present	Absent	Absent	Present	Absent	Present	Absent	Absent	Absent	Absent	Present	Absent	Absent	Absent	Absent	Absent
SRR7170929	ESC_EB4110AA_AS	2018	M	16 - 60	England	Unknown	N/A	Available	1	N/A	SRR7170929			PRJNA315192		1.1.29.49.547	No	No	0	0	0	Absent	3.6.3	3	Central Asia III	Strong	ND	ND	Absent	Absent	Absent	Absent	Absent	Present	Absent	Absent	Present	Absent	Present	Absent	Absent	Absent	Absent	Present	Absent	Absent	Absent	Absent	Absent
SRR7170928	ESC_SA1472AA_AS	2018	M	16 - 60	England	Unknown	N/A	Available	1	N/A	SRR7170928			PRJNA315192		1.1.29.49.547	No	No	0	0	0	Absent	3.6.3	3	Central Asia III	Strong	ND	ND	Absent	Absent	Absent	Absent	Absent	Present	Absent	Absent	Present	Absent	Present	Absent	Absent	Absent	Absent	Present	Absent	Absent	Absent	Absent	Absent
SRR7170926	ESC_EB4112AA_AS	2018	M	< 16	England	Unknown	N/A	Available	1	N/A	SRR7170926			PRJNA315192		1.1.29.49.547	No	No	0	0	0	Absent	3.6.3	3	Central Asia III	Strong	ND	ND	Absent	Absent	Absent	Absent	Absent	Present	Absent	Absent	Present	Absent	Present	Absent	Absent	Absent	Absent	Present	Absent	Absent	Absent	Absent	Absent
SRR7170925	ESC_EB4113AA_AS	2017	F	16 - 60	England	No	N/A	Available	1	N/A	SRR7170925			PRJNA315192		1.1.29.49.547	No	No	0	0	0	Absent	3.6.3	3	Central Asia III	Strong	ND	ND	Absent	Absent	Absent	Absent	Absent	Present	Absent	Absent	Present	Absent	Present	Absent	Absent	Absent	Absent	Present	Absent	Absent	Absent	Absent	Absent
SRR7170924	ESC_EB4114AA_AS	2017	M	> 60	England	Yes	Asia	Available	1	N/A	SRR7170924			PRJNA315192		1.1.29.49.547	No	No	0	0	0	Absent	3.6.3	3	Central Asia III	Strong	ND	ND	Absent	Absent	Absent	Absent	Absent	Present	Absent	Absent	Present	Absent	Present	Absent	Absent	Absent	Absent	Present	Absent	Absent	Absent	Absent	Absent
SRR7170923	ESC_EB4115AA_AS	2017	M	< 16	England	Unknown	N/A	Available	1	N/A	SRR7170923			PRJNA315192		1.1.29.49.547	No	No	0	0	0	Absent	3.6.3	3	Central Asia III	Strong	ND	ND	Absent	Absent	Absent	Absent	Absent	Present	Absent	Absent	Present	Absent	Present	Absent	Absent	Absent	Absent	Present	Absent	Absent	Absent	Absent	Absent
SRR7170922	ESC_EB4116AA_AS	2018	F	16 - 60	England	Unknown	N/A	Available	1	N/A	SRR7170922			PRJNA315192		1.1.29.49.547	No	No	0	0	0	Absent	3.6.3	3	Central Asia III	Strong	ND	ND	Absent	Absent	Absent	Absent	Absent	Present	Absent	Absent	Present	Absent	Present	Absent	Absent	Absent	Absent	Present	Absent	Absent	Absent	Absent	Absent
SRR7170921	ESC_EB4117AA_AS	2018	F	16 - 60	England	Unknown	N/A	Available	1	N/A	SRR7170921			PRJNA315192		1.1.29.49.547	No	No	0	0	0	Absent	3.6.3	3	Central Asia III	Strong	ND	ND	Absent	Absent	Absent	Absent	Absent	Present	Absent	Absent	Present	Absent	Present	Absent	Absent	Absent	Absent	Present	Absent	Absent	Absent	Absent	Absent
SRR7170920	ESC_EB4118AA_AS	2018	M	16 - 60	England	Unknown	N/A	Available	1	N/A	SRR7170920			PRJNA315192		1.1.29.49.547	No	No	0	0	0	Absent	3.6.3	3	Central Asia III	Strong	ND	ND	Absent	Absent	Absent	Absent	Absent	Present	Absent	Absent	Present	Absent	Present	Absent	Absent	Absent	Absent	Present	Absent	Absent	Absent	Absent	Absent
SRR7179994	ESC_EB4127AA_AS	2016	M	16 - 60	England	Unknown	N/A	Available	1	N/A	SRR7179994			PRJNA315192		1.1.1.1.21	No	Yes	1	1	1	Present	3.6.1.1.2	3	CipR.MSM5	Strong	ND	ND	Absent	Absent	Absent	Absent	Present	Present	Absent	Absent	Present	Absent	Present	Absent	Absent	Absent	Absent	Absent	Absent	Absent	Absent	Absent	Absent
SRR7179968	ESC_EB4128AA_AS	2017	M	16 - 60	England	No	N/A	Available	1	N/A	SRR7179968			PRJNA315192		1.1.1.1.252	No	No	1	1	1	Present	3.6.1.1	3	CipR	Strong	ND	ND	Absent	Absent	Absent	Absent	Present	Present	Absent	Absent	Absent	Absent	Absent	Absent	Absent	Absent	Absent	Absent	Absent	Absent	Absent	Absent	Absent
SRR7179964	ESC_EB4129AA_AS	2018	F	16 - 60	England	Unknown	N/A	Available	1 and 2	1	SRR7179964			PRJNA315192		1.1.1.1.377	Yes	Yes	1	1	1	Present	3.6.1.1.2	3	CipR.MSM5	Strong	ND	ND	Absent	Absent	Absent	Absent	Present	Present	Absent	Absent	Present	Absent	Present	Absent	Absent	Absent	Absent	Absent	Absent	Absent	Absent	Absent	Absent
SRR7179963	ESC_EB4130AA_AS	2018	M	16 - 60	England	Unknown	N/A	Available	1	N/A	SRR7179963			PRJNA315192		1.1.1.38.1347	No	No	0	1	0	Absent	3.6.1	3	CipR_parent	Strong	ND	ND	Absent	Absent	Absent	Absent	Absent	Present	Absent	Absent	Present	Absent	Present	Absent	Absent	Absent	Absent	Absent	Absent	Absent	Absent	Absent	Absent
SRR7179961	ESC_SA1816AA_AS	2018	M	16 - 60	England	Unknown	N/A	Available	1 and 2	3	SRR7179961			PRJNA315192		1.1.1.1.377	Yes	Yes	1	1	1	Present	3.6.1.1.2	3	CipR.MSM5	Strong	ND	ND	Absent	Absent	Absent	Absent	Present	Present	Absent	Absent	Present	Absent	Present	Absent	Absent	Absent	Absent	Absent	Absent	Absent	Absent	Absent	Absent
SRR7179954	ESC_SA1814AA_AS	2016	M	16 - 60	England	No	N/A	Available	1	N/A	SRR7179954			PRJNA315192		1.3.33.650.1053	No	No	0	0	0	Absent	3.7.16	3	Global III	Strong	ND	ND	Absent	Absent	Present	Absent	Absent	Present	Absent	Absent	Present	Absent	Present	Absent	Absent	Absent	Absent	Absent	Absent	Absent	Absent	Absent	Absent
SRR7179951	ESC_SA1812AA_AS	2017	F	< 16	England	Unknown	N/A	Available	1	N/A	SRR7179951			PRJNA315192		1.3.4.461.681	No	No	0	0	0	Absent	3.7.30.4.1	3	Global III OJC	Strong	ND	ND	Absent	Absent	Present	Absent	Absent	Present	Absent	Absent	Absent	Absent	Absent	Absent	Absent	Absent	Absent	Absent	Absent	Absent	Absent	Absent	Absent
SRR7179915	ESC_EB4132AA_AS	2017	F	> 60	England	Yes	Asia	Available	1	N/A	SRR7179915			PRJNA315192		1.1.1.781.1303	No	No	1	1	1	Present	3.6.1.1	3	CipR	Strong	ND	ND	Absent	Absent	Absent	Absent	Absent	Present	Absent	Absent	Absent	Absent	Absent	Absent	Absent	Absent	Absent	Absent	Absent	Absent	Absent	Absent	Absent
SRR7179910	ESC_EB4133AA_AS	2017	F	< 16	England	Unknown	N/A	Available	1	N/A	SRR7179910			PRJNA315192		1.1.1.1.1258	No	No	1	1	1	Present	3.6.1.1	3	CipR	Strong	ND	ND	Absent	Absent	Absent	Absent	Absent	Present	Absent	Absent	Present	Absent	Present	Absent	Absent	Absent	Absent	Absent	Absent	Absent	Absent	Absent	Absent
SRR7179905	ESC_SA1803AA_AS	2017	F	16 - 60	England	Unknown	N/A	Available	1	N/A	SRR7179905			PRJNA315192		1.3.4.461.704	No	No	0	0	0	Absent	3.7.30.4.1	3	Global III OJC	Strong	ND	ND	Absent	Absent	Present	Absent	Absent	Present	Absent	Absent	Absent	Absent	Absent	Absent	Absent	Absent	Absent	Absent	Absent	Absent	Absent	Absent	Absent
SRR7179896	ESC_EB4134AA_AS	2017	M	< 16	England	Yes	Asia	Available	1	N/A	SRR7179896			PRJNA315192		1.1.29.49.1148	No	No	0	0	0	Absent	3.6.3	3	Central Asia III	Strong	ND	ND	Absent	Absent	Absent	Absent	Absent	Present	Absent	Absent	Present	Absent	Present	Absent	Absent	Absent	Absent	Present	Absent	Absent	Absent	Absent	Absent
SRR7179878	ESC_EB4135AA_AS	2016	F	16 - 60	England	Yes	Europe	Available	1	N/A	SRR7179878			PRJNA315192		1.1.1.307.1058	No	No	1	1	1	Present	3.6.1.1	3	CipR	Strong	ND	ND	Absent	Absent	Absent	Absent	Absent	Present	Absent	Absent	Present	Absent	Present	Absent	Absent	Absent	Absent	Absent	Absent	Absent	Absent	Absent	Absent
SRR7179868	ESC_EB4136AA_AS	2017	M	< 16	England	Unknown	N/A	Available	1	N/A	SRR7179868			PRJNA315192		1.3.6.31.35	No	No	0	1	0	Absent	3.7.29.1.2	3	Global III VN2.MSM2	Strong	ND	ND	Absent	Absent	Present	Absent	Absent	Absent	Absent	Absent	Present	Absent	Present	Absent	Absent	Absent	Absent	Absent	Absent	Absent	Absent	Absent	Absent
SRR7179860	ESC_SA1855AA_AS	2016	M	16 - 60	England	Unknown	N/A	Available	1	N/A	SRR7179860			PRJNA315192		1.3.3.9.56	No	No	0	0	0	Absent	3.7.25	3	MSM4	Strong	ND	ND	Absent	Absent	Present	Absent	Absent	Present	Absent	Absent	Absent	Absent	Absent	Absent	Absent	Absent	Absent	Absent	Absent	Absent	Absent	Absent	Absent
SRR7179857	ESC_SA1795AA_AS	2017	M	< 16	England	Unknown	N/A	Available	1	N/A	SRR7179857			PRJNA315192		1.3.4.461.638	No	No	0	0	0	Absent	3.7.30.4.1	3	Global III OJC	Strong	ND	ND	Absent	Absent	Present	Absent	Absent	Present	Absent	Absent	Absent	Absent	Absent	Absent	Absent	Absent	Absent	Absent	Absent	Absent	Absent	Absent	Absent
SRR7179835	ESC_EB4137AA_AS	2018	F	16 - 60	England	Yes	Asia	Available	1	N/A	SRR7179835			PRJNA315192		1.1.29.49.1148	No	No	0	0	0	Absent	3.6.3	3	Central Asia III	Strong	ND	ND	Absent	Absent	Absent	Absent	Absent	Present	Absent	Absent	Present	Absent	Present	Absent	Absent	Absent	Absent	Present	Absent	Absent	Absent	Absent	Absent
SRR7179826	ESC_SA1790AA_AS	2017	F	16 - 60	England	Yes	North America	Available	1	N/A	SRR7179826			PRJNA315192		1.3.11.673.1106	No	No	0	0	0	Absent	3.7.18	3	Global III	Strong	ND	ND	Absent	Absent	Present	Absent	Absent	Present	Absent	Absent	Present	Absent	Present	Absent	Absent	Absent	Absent	Absent	Absent	Absent	Absent	Absent	Absent
SRR7179825	ESC_SA1789AA_AS	2016	Unknown	< 16	England	No	N/A	Available	1	N/A	SRR7179825			PRJNA315192		1.3.4.461.704	No	No	0	0	0	Absent	3.7.30.4.1	3	Global III OJC	Strong	ND	ND	Absent	Absent	Present	Absent	Absent	Present	Absent	Absent	Absent	Absent	Absent	Absent	Absent	Absent	Absent	Absent	Absent	Absent	Absent	Absent	Absent
SRR7179823	ESC_EB4138AA_AS	2017	F	16 - 60	England	Unknown	N/A	Available	1	N/A	SRR7179823			PRJNA315192		1.1.1.60.1162	No	No	1	1	1	Present	3.6.1.1	3	CipR	Strong	ND	ND	Absent	Absent	Absent	Absent	Absent	Present	Absent	Absent	Present	Absent	Present	Absent	Absent	Absent	Absent	Present	Absent	Absent	Absent	Absent	Absent
SRR7179818	ESC_EB4139AA_AS	2018	M	16 - 60	England	Unknown	N/A	Available	1	N/A	SRR7179818			PRJNA315192		1.1.1.265.1381	No	No	1	1	1	Present	3.6.1.1	3	CipR	Strong	ND	ND	Absent	Absent	Absent	Absent	Absent	Present	Absent	Absent	Present	Absent	Present	Absent	Absent	Absent	Absent	Absent	Absent	Absent	Absent	Absent	Absent
SRR7184434	ESC_EB4140AA_AS	2017	M	16 - 60	England	Unknown	N/A	Available	1 and 2	3	SRR7184434			PRJNA315192		1.1.1.1.377	Yes	Yes	1	1	1	Present	3.6.1.1.2	3	CipR.MSM5	Strong	ND	ND	Absent	Absent	Absent	Absent	Present	Present	Absent	Absent	Present	Absent	Present	Absent	Absent	Absent	Absent	Absent	Absent	Absent	Absent	Absent	Absent
SRR7184418	ESC_SA1926AA_AS	2018	F	16 - 60	England	Unknown	N/A	Available	1	N/A	SRR7184418			PRJNA315192		1.3.3.3.1275	No	No	0	0	0	Absent	3.7.25	3	MSM4	Strong	ND	ND	Absent	Absent	Present	Absent	Absent	Present	Absent	Absent	Present	Absent	Present	Absent	Absent	Absent	Present	Absent	Absent	Absent	Absent	Absent	Absent
SRR7184402	ESC_SA1925AA_AS	2017	F	16 - 60	England	Unknown	N/A	Available	1	N/A	SRR7184402			PRJNA315192		1.3.33.55.64	No	No	0	0	0	Absent	3.7.16	3	Global III	Strong	ND	ND	Absent	Absent	Present	Absent	Absent	Present	Absent	Absent	Present	Absent	Present	Absent	Absent	Absent	Absent	Absent	Absent	Absent	Absent	Absent	Absent
SRR7184387	ESC_EB4141AA_AS	2016	M	> 60	England	Yes	Asia	Available	1	N/A	SRR7184387			PRJNA315192		1.1.1.307.397	No	No	1	1	1	Present	3.6.1.1	3	CipR	Strong	ND	ND	Absent	Absent	Absent	Absent	Absent	Present	Absent	Absent	Present	Absent	Present	Absent	Absent	Absent	Absent	Absent	Absent	Absent	Absent	Absent	Absent
SRR7184370	ESC_SA1918AA_AS	2016	F	16 - 60	England	Yes	South America	Available	1	N/A	SRR7184370			PRJNA315192		1.10.199.466.646	No	No	0	0	0	Absent	3.4.1	3	Latin America III	Strong	ND	ND	Absent	Absent	Present	Absent	Absent	Present	Absent	Absent	Present	Absent	Present	Absent	Absent	Absent	Absent	Absent	Absent	Absent	Absent	Absent	Absent
SRR7184369	ESC_SA1917AA_AS	2016	M	16 - 60	England	No	N/A	Available	1	N/A	SRR7184369			PRJNA315192		1.3.6.31.35	No	No	0	1	0	Absent	3.7.29.1.2	3	Global III VN2.MSM2	Strong	ND	ND	Absent	Absent	Present	Absent	Absent	Absent	Absent	Absent	Absent	Absent	Absent	Absent	Absent	Absent	Absent	Absent	Absent	Absent	Absent	Absent	Absent
SRR7184365	ESC_EB4142AA_AS	2018	F	< 16	England	No	N/A	Available	1	N/A	SRR7184365			PRJNA315192		1.1.29.49.547	No	No	0	0	0	Absent	3.6.3	3	Central Asia III	Strong	ND	ND	Absent	Absent	Absent	Absent	Absent	Present	Absent	Absent	Present	Absent	Present	Absent	Absent	Absent	Absent	Present	Absent	Absent	Absent	Absent	Absent
SRR7184354	ESC_SA1911AA_AS	2018	F	16 - 60	England	Unknown	N/A	Available	1	N/A	SRR7184354			PRJNA315192		1.1.1.265.1377	No	No	1	1	1	Present	3.6.1.1	3	CipR	Strong	ND	ND	Absent	Absent	Absent	Absent	Absent	Present	Absent	Absent	Present	Absent	Present	Absent	Absent	Absent	Absent	Absent	Absent	Absent	Absent	Absent	Absent
SRR7184342	ESC_EB4143AA_AS	2017	M	16 - 60	England	Yes	Europe	Available	1	N/A	SRR7184342			PRJNA315192		1.1.18.26.30	No	No	0	0	0	Absent	3.6.2	3	Central Asia III	Strong	ND	ND	Absent	Absent	Absent	Absent	Absent	Present	Absent	Absent	Present	Absent	Present	Absent	Absent	Absent	Absent	Absent	Absent	Absent	Absent	Absent	Absent
SRR7184338	ESC_EB4144AA_AS	2017	M	< 16	England	No	N/A	Available	1	N/A	SRR7184338			PRJNA315192		1.1.29.49.58	No	No	0	0	0	Absent	3.6.3	3	Central Asia III	Strong	ND	ND	Absent	Absent	Absent	Absent	Absent	Present	Absent	Absent	Present	Absent	Present	Absent	Absent	Absent	Absent	Absent	Absent	Absent	Absent	Absent	Absent
SRR7184334	ESC_EB4145AA_AS	2017	M	> 60	England	Yes	Asia	Available	1	N/A	SRR7184334			PRJNA315192		1.1.29.49.1133	No	No	0	0	0	Absent	3.6.3	3	Central Asia III	Strong	ND	ND	Absent	Absent	Absent	Absent	Absent	Present	Absent	Absent	Present	Absent	Present	Absent	Absent	Absent	Absent	Present	Absent	Absent	Absent	Absent	Absent
SRR7184326	ESC_SA1901AA_AS	2016	M	< 16	England	Unknown	N/A	Available	1	N/A	SRR7184326			PRJNA315192		1.3.4.461.704	No	No	0	0	0	Absent	3.7.30.4.1	3	Global III OJC	Strong	ND	ND	Absent	Absent	Present	Absent	Absent	Present	Absent	Absent	Absent	Absent	Absent	Absent	Absent	Absent	Absent	Absent	Absent	Absent	Absent	Absent	Absent
SRR7184323	ESC_EB4146AA_AS	2016	M	16 - 60	England	No	N/A	Available	1	N/A	SRR7184323			PRJNA315192		1.3.6.31.35	No	No	0	1	0	Absent	3.7.29.1.2	3	Global III VN2.MSM2	Strong	ND	ND	Absent	Absent	Present	Absent	Absent	Absent	Absent	Absent	Present	Absent	Present	Absent	Absent	Absent	Absent	Absent	Absent	Absent	Absent	Absent	Absent
SRR7184321	ESC_SA1899AA_AS	2017	M	< 16	England	No	N/A	Available	1	N/A	SRR7184321			PRJNA315192		1.3.4.461.1244	No	No	0	0	0	Absent	3.7.30.4.1	3	Global III OJC	Strong	ND	ND	Absent	Absent	Present	Absent	Absent	Present	Absent	Absent	Absent	Absent	Absent	Absent	Absent	Absent	Absent	Absent	Absent	Absent	Absent	Absent	Absent
SRR7184320	ESC_EB4147AA_AS	2017	F	< 16	England	Yes	Asia	Available	1	N/A	SRR7184320			PRJNA315192		1.1.29.49.1148	No	No	0	0	0	Absent	3.6.3	3	Central Asia III	Strong	ND	ND	Absent	Absent	Absent	Absent	Absent	Present	Absent	Absent	Present	Absent	Present	Absent	Absent	Absent	Absent	Present	Absent	Absent	Absent	Absent	Absent
SRR7184311	ESC_SA1897AA_AS	2017	F	16 - 60	England	Unknown	N/A	Available	1	N/A	SRR7184311			PRJNA315192		1.3.374.765.1268	No	No	0	0	0	Absent	3.7.10	3	Global III	Strong	ND	ND	Absent	Absent	Present	Absent	Absent	Present	Absent	Absent	Present	Absent	Present	Absent	Absent	Absent	Absent	Absent	Absent	Absent	Absent	Absent	Absent
SRR7184269	ESC_EB4148AA_AS	2017	M	> 60	England	Yes	Asia	Available	1	N/A	SRR7184269			PRJNA315192		2.75.346.686.1122	No	No	0	0	0	Absent	2.4.1	2		Weak	ND	ND	Absent	Absent	Absent	Absent	Absent	Present	Absent	Absent	Present	Absent	Present	Absent	Absent	Absent	Absent	Absent	Absent	Absent	Absent	Absent	Absent
SRR7184257	ESC_EB4149AA_AS	2017	M	16 - 60	England	Unknown	N/A	Available	1 and 2	3	SRR7184257			PRJNA315192		1.1.1.1.377	Yes	Yes	1	1	1	Present	3.6.1.1.2	3	CipR.MSM5	Strong	ND	ND	Absent	Absent	Absent	Absent	Present	Present	Absent	Absent	Present	Absent	Present	Absent	Absent	Absent	Absent	Absent	Absent	Absent	Absent	Absent	Absent
SRR7184255	ESC_EB4150AA_AS	2018	F	16 - 60	England	Unknown	N/A	Available	1 and 2	1	SRR7184255			PRJNA315192		1.1.1.1.377	Yes	Yes	1	1	1	Present	3.6.1.1.2	3	CipR.MSM5	Strong	ND	ND	Absent	Absent	Absent	Absent	Present	Present	Absent	Absent	Present	Absent	Present	Absent	Absent	Absent	Absent	Absent	Absent	Absent	Absent	Absent	Absent
SRR7184251	ESC_EB4151AA_AS	2016	F	> 60	England	Unknown	N/A	Available	1	N/A	SRR7184251			PRJNA315192		1.1.1.60.703	No	No	1	1	1	Present	3.6.1.1	3	CipR	Strong	ND	ND	Absent	Absent	Absent	Absent	Absent	Present	Absent	Absent	Absent	Absent	Absent	Absent	Absent	Absent	Absent	Absent	Absent	Absent	Absent	Absent	Absent
SRR7184249	ESC_EB4152AA_AS	2017	F	16 - 60	England	Yes	Asia	Available	1	N/A	SRR7184249			PRJNA315192		1.1.1.1.1086	No	No	1	1	1	Present	3.6.1.1	3	CipR	Strong	ND	ND	Absent	Absent	Absent	Absent	Absent	Present	Absent	Absent	Present	Absent	Present	Absent	Absent	Absent	Absent	Absent	Absent	Absent	Absent	Absent	Absent
SRR7184248	ESC_SA1879AA_AS	2017	F	16 - 60	England	Yes	Africa	Available	1	N/A	SRR7184248			PRJNA315192		1.52.339.671.1102	No	No	0	0	0	Absent	3.7.26	3	Global III	Strong	ND	ND	Absent	Absent	Present	Absent	Absent	Present	Absent	Absent	Present	Absent	Present	Absent	Absent	Absent	Absent	Absent	Absent	Absent	Absent	Absent	Absent
SRR7184246	ESC_SA1878AA_AS	2018	Unknown	< 16	England	Unknown	N/A	Available	1	N/A	SRR7184246			PRJNA315192		1.113.139.280.1105	No	No	0	0	0	Absent	3.7	3	Global III	Strong	ND	ND	Absent	Absent	Present	Absent	Absent	Present	Absent	Absent	Present	Absent	Present	Absent	Absent	Absent	Absent	Absent	Absent	Absent	Absent	Absent	Absent
SRR7184245	ESC_EB4153AA_AS	2016	M	< 16	England	Unknown	N/A	Available	1	N/A	SRR7184245			PRJNA315192		1.1.1.307.1058	No	No	1	1	1	Present	3.6.1.1	3	CipR	Strong	ND	ND	Absent	Absent	Absent	Absent	Absent	Present	Absent	Absent	Present	Absent	Present	Absent	Absent	Absent	Absent	Absent	Absent	Absent	Absent	Absent	Absent
SRR7184240	ESC_SA1874AA_AS	2017	M	> 60	England	Yes	Asia	Available	1	N/A	SRR7184240			PRJNA315192		1.1.1.771.1281	No	No	1	1	1	Present	3.6.1.1.3	3	CipR	Strong	ND	ND	Absent	Absent	Absent	Absent	Absent	Present	Absent	Absent	Present	Absent	Present	Absent	Absent	Absent	Absent	Absent	Absent	Absent	Absent	Absent	Absent
SRR7184237	ESC_EB4155AA_AS	2017	F	16 - 60	England	Unknown	N/A	Available	1	N/A	SRR7184237			PRJNA315192		1.1.29.49.1318	No	No	0	0	0	Absent	3.6.3	3	Central Asia III	Strong	ND	ND	Absent	Absent	Absent	Absent	Absent	Present	Absent	Absent	Present	Absent	Present	Absent	Absent	Absent	Absent	Absent	Absent	Absent	Absent	Absent	Absent
SRR7184233	ESC_SA1872AA_AS	2017	M	< 16	England	Unknown	N/A	Available	1	N/A	SRR7184233			PRJNA315192		1.3.4.461.704	No	No	0	0	0	Absent	3.7.30.4.1	3	Global III OJC	Strong	ND	ND	Absent	Absent	Present	Absent	Absent	Present	Absent	Absent	Absent	Absent	Absent	Absent	Absent	Absent	Absent	Absent	Absent	Absent	Absent	Absent	Absent
SRR7184229	ESC_SA1870AA_AS	2017	M	> 60	England	Yes	Africa	Available	1	N/A	SRR7184229			PRJNA315192		1.3.33.55.1061	No	No	0	0	0	Absent	3.7.16	3	Global III	Strong	ND	ND	Absent	Absent	Present	Absent	Absent	Present	Absent	Absent	Present	Absent	Present	Absent	Absent	Absent	Absent	Absent	Absent	Absent	Absent	Absent	Absent
SRR7184228	ESC_SA1869AA_AS	2017	F	< 16	England	No	N/A	Available	1	N/A	SRR7184228			PRJNA315192		1.3.4.461.704	No	No	0	0	0	Absent	3.7.30.4.1	3	Global III OJC	Strong	ND	ND	Absent	Absent	Present	Absent	Absent	Present	Absent	Absent	Absent	Absent	Absent	Absent	Absent	Absent	Absent	Absent	Absent	Absent	Absent	Absent	Absent
SRR7184223	ESC_SA1865AA_AS	2018	F	16 - 60	England	Yes	North America	Available	1	N/A	SRR7184223			PRJNA315192		1.3.11.394.1359	No	No	0	0	0	Absent	3.7.18	3	Global III	Strong	ND	ND	Absent	Absent	Present	Absent	Absent	Present	Absent	Absent	Present	Absent	Present	Absent	Absent	Absent	Absent	Absent	Absent	Absent	Absent	Absent	Absent
SRR7184221	ESC_EB4156AA_AS	2017	M	16 - 60	England	No	N/A	Available	1	N/A	SRR7184221			PRJNA315192		1.1.1.265.1326	No	No	1	1	1	Present	3.6.1.1	3	CipR	Strong	ND	ND	Absent	Absent	Absent	Absent	Absent	Present	Absent	Absent	Absent	Absent	Absent	Absent	Absent	Absent	Absent	Absent	Absent	Absent	Absent	Absent	Absent
SRR7184216	ESC_EB4157AA_AS	2018	M	16 - 60	England	Yes	Asia	Available	1	N/A	SRR7184216			PRJNA315192		1.1.29.49.1388	No	No	0	0	0	Absent	3.6.3	3	Central Asia III	Strong	ND	ND	Absent	Absent	Absent	Absent	Present	Present	Absent	Absent	Present	Absent	Present	Absent	Absent	Absent	Absent	Present	Absent	Absent	Absent	Absent	Absent
SRR7187994	ESC_SA2217AA_AS	2018	M	16 - 60	England	No	N/A	Available	1	N/A	SRR7187994			PRJNA315192		1.3.197.460.1360	No	No	0	1	0	Absent	3.7.29.1.4.1	3	Global III VN2.KH1.Aus	Strong	ND	ND	Absent	Absent	Present	Absent	Absent	Absent	Absent	Absent	Present	Absent	Present	Absent	Absent	Absent	Absent	Absent	Present	Absent	Absent	Absent	Absent
SRR7187948	ESC_EB4158AA_AS	2018	M	16 - 60	England	No	N/A	Available	1 and 2	1	SRR7187948			PRJNA315192		1.1.1.1.377	Yes	Yes	1	1	1	Present	3.6.1.1.2	3	CipR.MSM5	Strong	ND	ND	Absent	Absent	Absent	Absent	Present	Present	Absent	Absent	Present	Absent	Present	Absent	Absent	Absent	Absent	Absent	Absent	Absent	Absent	Absent	Absent
SRR7187938	ESC_EB4159AA_AS	2017	F	16 - 60	England	Yes	Asia	Available	1	N/A	SRR7187938			PRJNA315192		1.1.1.762.1257	No	No	1	1	1	Present	3.6.1.1	3	CipR	Strong	ND	ND	Absent	Absent	Absent	Absent	Absent	Present	Absent	Absent	Present	Absent	Present	Absent	Absent	Absent	Absent	Absent	Absent	Absent	Absent	Absent	Absent
SRR7187927	ESC_SA2214AA_AS	2017	F	16 - 60	England	No	N/A	Available	1	N/A	SRR7187927			PRJNA315192		1.3.4.461.704	No	No	0	0	0	Absent	3.7.30.4.1	3	Global III OJC	Strong	ND	ND	Absent	Absent	Present	Absent	Absent	Present	Absent	Absent	Absent	Absent	Absent	Absent	Absent	Absent	Absent	Absent	Absent	Absent	Absent	Absent	Absent
SRR7187901	ESC_EB4160AA_AS	2018	M	16 - 60	England	No	N/A	Available	1	N/A	SRR7187901			PRJNA315192		1.1.1.1.21	No	Yes	1	1	1	Present	3.6.1.1.2	3	CipR.MSM5	Strong	ND	ND	Absent	Absent	Absent	Absent	Present	Present	Absent	Absent	Absent	Absent	Absent	Absent	Absent	Absent	Absent	Absent	Absent	Absent	Absent	Absent	Absent
SRR7187899	ESC_EB4161AA_AS	2016	F	16 - 60	England	No	N/A	Available	1	N/A	SRR7187899			PRJNA315192		1.1.43.151.268	No	No	0	0	0	Absent	3.6.2	3	Central Asia III	Strong	ND	ND	Absent	Absent	Absent	Absent	Absent	Present	Absent	Absent	Absent	Absent	Absent	Absent	Absent	Absent	Absent	Absent	Absent	Absent	Absent	Absent	Absent
SRR7187894	ESC_SA2208AA_AS	2017	F	16 - 60	England	Yes	Africa	Available	1	N/A	SRR7187894			PRJNA315192		1.3.3.3.1168	No	No	0	0	0	Absent	3.7.25	3	MSM4	Strong	ND	ND	Absent	Absent	Present	Absent	Absent	Present	Absent	Absent	Present	Absent	Present	Absent	Absent	Absent	Absent	Absent	Absent	Absent	Absent	Absent	Absent
SRR7187893	ESC_SA2207AA_AS	2017	M	< 16	England	No	N/A	Available	1	N/A	SRR7187893			PRJNA315192		1.3.4.461.1244	No	No	0	0	0	Absent	3.7.30.4.1	3	Global III OJC	Strong	ND	ND	Absent	Absent	Present	Absent	Absent	Present	Absent	Absent	Absent	Absent	Absent	Absent	Absent	Absent	Absent	Absent	Absent	Absent	Absent	Absent	Absent
SRR7187890	ESC_SA2206AA_AS	2017	F	> 60	England	Unknown	N/A	Available	1	N/A	SRR7187890			PRJNA315192		1.3.4.717.1183	No	No	0	0	0	Absent	3.7.30.4.1	3	Global III OJC	Strong	ND	ND	Absent	Absent	Present	Absent	Absent	Present	Absent	Absent	Absent	Absent	Absent	Absent	Absent	Absent	Absent	Absent	Absent	Absent	Absent	Absent	Absent
SRR7187887	ESC_EB4162AA_AS	2018	M	16 - 60	England	Unknown	N/A	Available	1 and 2	3	SRR7187887			PRJNA315192		1.1.1.1.377	Yes	Yes	1	1	1	Present	3.6.1.1.2	3	CipR.MSM5	Strong	ND	ND	Absent	Absent	Absent	Absent	Present	Present	Absent	Absent	Present	Absent	Present	Absent	Absent	Absent	Absent	Absent	Absent	Absent	Absent	Absent	Absent
SRR7187885	ESC_EB4163AA_AS	2016	M	16 - 60	England	Unknown	N/A	Available	1	N/A	SRR7187885			PRJNA315192		1.1.1.1.21	No	Yes	1	1	1	Present	3.6.1.1.2	3	CipR.MSM5	Strong	ND	ND	Absent	Absent	Absent	Absent	Present	Present	Absent	Absent	Present	Absent	Present	Absent	Absent	Absent	Absent	Absent	Absent	Absent	Absent	Absent	Absent
SRR7187879	ESC_SA2201AA_AS	2018	M	16 - 60	England	Yes	Unknown	Available	1	N/A	SRR7187879			PRJNA315192		1.3.11.394.1359	No	No	0	0	0	Absent	3.7.18	3	Global III	Strong	ND	ND	Absent	Absent	Present	Absent	Absent	Present	Absent	Absent	Present	Absent	Present	Absent	Absent	Absent	Absent	Absent	Absent	Absent	Absent	Absent	Absent
SRR7187877	ESC_EB4164AA_AS	2017	F	16 - 60	England	Yes	Unknown	Available	1	N/A	SRR7187877			PRJNA315192		1.1.1.1.562	No	No	1	1	1	Present	3.6.1.1	3	CipR	Strong	ND	ND	Absent	Absent	Absent	Absent	Absent	Present	Absent	Absent	Absent	Absent	Absent	Absent	Absent	Absent	Absent	Absent	Absent	Absent	Absent	Absent	Absent
SRR7187876	ESC_SA2199AA_AS	2017	F	16 - 60	England	No	N/A	Available	1	N/A	SRR7187876			PRJNA315192		1.3.4.461.1244	No	No	0	0	0	Absent	3.7.30.4.1	3	Global III OJC	Strong	ND	ND	Absent	Absent	Present	Absent	Absent	Present	Absent	Absent	Absent	Absent	Absent	Absent	Absent	Absent	Absent	Absent	Absent	Absent	Absent	Absent	Absent
SRR7187874	ESC_SA2198AA_AS	2017	M	16 - 60	England	Yes	Unknown	Available	1	N/A	SRR7187874			PRJNA315192		1.3.3.9.56	No	No	0	0	0	Absent	3.7.25	3	MSM4	Strong	ND	ND	Absent	Absent	Present	Absent	Absent	Present	Absent	Absent	Absent	Absent	Absent	Absent	Absent	Absent	Absent	Absent	Absent	Absent	Absent	Absent	Absent
SRR7187873	ESC_SA2197AA_AS	2017	F	< 16	England	No	N/A	Available	1	N/A	SRR7187873			PRJNA315192		1.3.4.461.1149	No	No	0	0	0	Absent	3.7.30.4.1	3	Global III OJC	Strong	ND	ND	Absent	Absent	Present	Absent	Absent	Present	Absent	Absent	Absent	Absent	Absent	Absent	Absent	Absent	Absent	Absent	Absent	Absent	Absent	Absent	Absent
SRR7187862	ESC_EB4165AA_AS	2016	M	16 - 60	England	Yes	Unknown	Available	1	N/A	SRR7187862			PRJNA315192		1.137.177.387.517	No	No	0	0	0	Absent	3.6.4	3	Central Asia III	Strong	ND	ND	Absent	Absent	Absent	Absent	Absent	Present	Absent	Absent	Absent	Absent	Absent	Absent	Absent	Absent	Absent	Absent	Absent	Absent	Absent	Absent	Absent
SRR7187859	ESC_EB4166AA_AS	2017	M	16 - 60	England	Unknown	N/A	Available	1	N/A	SRR7187859			PRJNA315192		1.1.1.307.1107	No	No	1	1	1	Present	3.6.1.1	3	CipR	Strong	ND	ND	Absent	Absent	Absent	Absent	Absent	Present	Absent	Absent	Present	Absent	Present	Absent	Absent	Absent	Absent	Present	Absent	Absent	Absent	Absent	Absent
SRR7187857	ESC_EB4167AA_AS	2017	M	16 - 60	England	No	N/A	Available	1	N/A	SRR7187857			PRJNA315192		1.1.1.1.21	No	Yes	1	1	1	Present	3.6.1.1.2	3	CipR.MSM5	Strong	ND	ND	Absent	Absent	Absent	Absent	Present	Present	Absent	Absent	Present	Absent	Present	Absent	Absent	Absent	Absent	Absent	Absent	Absent	Absent	Absent	Absent
SRR7187855	ESC_SA2190AA_AS	2017	F	16 - 60	England	Unknown	N/A	Available	1	N/A	SRR7187855			PRJNA315192		1.3.3.3.1294	No	No	0	0	0	Absent	3.7.25	3	MSM4	Strong	ND	ND	Absent	Absent	Present	Absent	Absent	Present	Absent	Absent	Absent	Absent	Absent	Absent	Absent	Absent	Absent	Absent	Absent	Present	Absent	Absent	Absent
SRR7187847	ESC_SA2185AA_AS	2017	M	< 16	England	Unknown	N/A	Available	1	N/A	SRR7187847			PRJNA315192		1.3.4.461.638	No	No	0	0	0	Absent	3.7.30.4.1	3	Global III OJC	Strong	ND	ND	Absent	Absent	Present	Absent	Absent	Present	Absent	Absent	Absent	Absent	Absent	Absent	Absent	Absent	Absent	Absent	Absent	Absent	Absent	Absent	Absent
SRR7187844	ESC_FB0273AA_AS	2016	M	16 - 60	England	Yes	North America	Available	1	N/A	SRR7187844			PRJNA315192		1.3.11.394.528	No	No	0	0	0	Absent	3.7.18	3	Global III	Strong	ND	ND	Absent	Absent	Present	Absent	Absent	Present	Absent	Absent	Present	Absent	Present	Absent	Absent	Absent	Absent	Absent	Absent	Absent	Absent	Absent	Absent
SRR7187838	ESC_EB4168AA_AS	2017	M	16 - 60	England	No	N/A	Available	1	N/A	SRR7187838			PRJNA315192		1.137.177.405.1273	No	No	0	0	0	Absent	3.6.4	3	Central Asia III	Strong	ND	ND	Absent	Absent	Absent	Absent	Absent	Present	Absent	Absent	Present	Absent	Present	Absent	Absent	Absent	Absent	Absent	Absent	Absent	Absent	Absent	Absent
SRR7187836	ESC_SA2178AA_AS	2017	F	< 16	England	Unknown	N/A	Available	1	N/A	SRR7187836			PRJNA315192		1.3.4.717.1183	No	No	0	0	0	Absent	3.7.30.4.1	3	Global III OJC	Strong	ND	ND	Absent	Absent	Present	Absent	Absent	Present	Absent	Absent	Absent	Absent	Absent	Absent	Absent	Absent	Absent	Absent	Absent	Absent	Absent	Absent	Absent
SRR7187833	ESC_EB4169AA_AS	2018	F	16 - 60	England	No	N/A	Available	1	N/A	SRR7187833			PRJNA315192		1.1.29.49.547	No	No	0	0	0	Absent	3.6.3	3	Central Asia III	Strong	ND	ND	Absent	Absent	Absent	Absent	Absent	Present	Absent	Absent	Present	Absent	Present	Absent	Absent	Absent	Absent	Present	Absent	Absent	Absent	Absent	Absent
SRR7187826	ESC_SA2169AA_AS	2017	M	16 - 60	England	Yes	Africa	Available	1	N/A	SRR7187826			PRJNA315192		1.3.3.3.1225	No	No	0	0	0	Absent	3.7.25	3	MSM4	Strong	ND	ND	Absent	Absent	Present	Absent	Absent	Present	Absent	Absent	Present	Absent	Present	Absent	Absent	Absent	Absent	Absent	Absent	Present	Absent	Absent	Absent
SRR7187822	ESC_SA2167AA_AS	2017	F	16 - 60	England	Yes	Asia	Available	1	N/A	SRR7187822			PRJNA315192		1.1.1.265.1157	No	No	1	1	1	Present	3.6.1.1	3	CipR	Strong	ND	ND	Absent	Absent	Absent	Absent	Absent	Present	Absent	Absent	Present	Absent	Present	Absent	Absent	Absent	Absent	Absent	Absent	Absent	Absent	Absent	Absent
SRR7187802	ESC_EB4171AA_AS	2017	M	< 16	England	Unknown	N/A	Available	1	N/A	SRR7187802			PRJNA315192		1.1.29.49.1252	No	No	0	0	0	Absent	3.6.3	3	Central Asia III	Strong	ND	ND	Absent	Absent	Absent	Absent	Absent	Present	Absent	Absent	Present	Absent	Present	Absent	Absent	Absent	Absent	Present	Absent	Absent	Absent	Absent	Absent
SRR7187800	ESC_EB4172AA_AS	2017	F	16 - 60	England	No	N/A	Available	1	N/A	SRR7187800			PRJNA315192		1.1.29.49.1148	No	No	0	0	0	Absent	3.6.3	3	Central Asia III	Strong	ND	ND	Absent	Absent	Absent	Absent	Absent	Present	Absent	Absent	Present	Absent	Present	Absent	Absent	Absent	Absent	Present	Absent	Absent	Absent	Absent	Absent
SRR7187798	ESC_SA2157AA_AS	2017	F	16 - 60	England	Yes	Africa	Available	1	N/A	SRR7187798			PRJNA315192		1.113.139.675.1110	No	No	0	0	0	Absent	3.7	3	Global III	Strong	ND	ND	Absent	Absent	Present	Absent	Absent	Present	Absent	Absent	Present	Absent	Present	Absent	Absent	Absent	Absent	Absent	Absent	Absent	Absent	Absent	Absent
SRR7187796	ESC_SA2155AA_AS	2017	M	< 16	England	No	N/A	Available	1	N/A	SRR7187796			PRJNA315192		1.3.4.461.1244	No	No	0	0	0	Absent	3.7.30.4.1	3	Global III OJC	Strong	ND	ND	Absent	Absent	Present	Absent	Absent	Present	Absent	Absent	Absent	Absent	Absent	Absent	Absent	Absent	Absent	Absent	Absent	Absent	Absent	Absent	Absent
SRR7187793	ESC_EB4173AA_AS	2017	M	16 - 60	England	Unknown	N/A	Available	1	N/A	SRR7187793			PRJNA315192		1.1.1.1.1200	No	No	1	1	1	Present	3.6.1.1	3	CipR	Strong	ND	ND	Absent	Absent	Present	Absent	Absent	Present	Absent	Absent	Absent	Absent	Absent	Absent	Absent	Absent	Absent	Present	Absent	Absent	Absent	Absent	Absent
SRR7187789	ESC_SA2152AA_AS	2017	F	< 16	England	No	N/A	Available	1	N/A	SRR7187789			PRJNA315192		1.134.171.752.1239	No	No	0	0	0	Absent	3.7.30.4	3	Global III Israel III	Strong	ND	ND	Absent	Absent	Present	Absent	Absent	Present	Absent	Absent	Absent	Absent	Absent	Absent	Absent	Absent	Absent	Absent	Absent	Absent	Absent	Absent	Absent
SRR7187784	ESC_SA2149AA_AS	2017	F	16 - 60	England	Yes	Asia	Available	1	N/A	SRR7187784			PRJNA315192		1.1.1.265.1104	No	No	1	1	1	Present	3.6.1.1	3	CipR	Strong	ND	ND	Absent	Absent	Absent	Absent	Absent	Present	Absent	Absent	Present	Absent	Present	Absent	Absent	Absent	Absent	Absent	Absent	Absent	Absent	Absent	Absent
SRR7187782	ESC_EB4174AA_AS	2017	F	16 - 60	England	No	N/A	Available	1	N/A	SRR7187782			PRJNA315192		1.1.1.1.519	No	No	1	1	1	Present	3.6.1.1	3	CipR	Strong	ND	ND	Absent	Absent	Absent	Absent	Absent	Present	Absent	Absent	Present	Absent	Present	Absent	Absent	Absent	Absent	Absent	Absent	Absent	Absent	Absent	Absent
SRR7187773	ESC_SA2547AA_AS	2017	F	16 - 60	England	Unknown	N/A	Available	1	N/A	SRR7187773			PRJNA315192		1.3.374.765.1268	No	No	0	0	0	Absent	3.7.10	3	Global III	Strong	ND	ND	Absent	Absent	Present	Absent	Absent	Present	Absent	Absent	Present	Absent	Present	Absent	Absent	Absent	Absent	Absent	Absent	Absent	Absent	Absent	Absent
SRR7187771	ESC_SA2141AA_AS	2017	M	16 - 60	England	Unknown	N/A	Available	1	N/A	SRR7187771			PRJNA315192		1.3.3.9.56	No	No	0	0	0	Absent	3.7.25	3	MSM4	Strong	ND	ND	Absent	Absent	Present	Absent	Absent	Present	Absent	Absent	Absent	Absent	Absent	Absent	Absent	Absent	Absent	Absent	Absent	Absent	Absent	Absent	Absent
SRR7187769	ESC_EB4175AA_AS	2017	M	16 - 60	England	Yes	Asia	Available	1	N/A	SRR7187769			PRJNA315192		1.1.1.1.1090	No	No	1	1	1	Present	3.6.1.1	3	CipR	Strong	ND	ND	Absent	Absent	Absent	Absent	Absent	Present	Absent	Absent	Present	Absent	Present	Absent	Absent	Absent	Absent	Absent	Absent	Absent	Absent	Absent	Absent
SRR7187766	ESC_EB4176AA_AS	2018	M	16 - 60	England	Unknown	N/A	Available	1 and 2	1	SRR7187766			PRJNA315192		1.1.1.1.377	Yes	Yes	1	1	1	Present	3.6.1.1.2	3	CipR.MSM5	Strong	ND	ND	Absent	Absent	Absent	Absent	Present	Present	Absent	Absent	Present	Absent	Present	Absent	Absent	Absent	Absent	Absent	Absent	Absent	Absent	Absent	Absent
SRR7187755	ESC_SA2132AA_AS	2017	F	16 - 60	England	Unknown	N/A	Available	1	N/A	SRR7187755			PRJNA315192		1.113.139.787.1315	No	No	0	0	0	Absent	3.7	3	Global III	Strong	ND	ND	Absent	Absent	Present	Absent	Absent	Present	Absent	Absent	Present	Absent	Present	Absent	Absent	Absent	Absent	Absent	Absent	Absent	Absent	Absent	Absent
SRR7187532	ESC_EB4177AA_AS	2017	F	< 16	England	No	N/A	Available	1	N/A	SRR7187532			PRJNA315192		1.1.1.1.331	No	No	1	1	1	Present	3.6.1.1	3	CipR	Strong	ND	ND	Absent	Absent	Absent	Absent	Absent	Present	Absent	Absent	Present	Absent	Present	Absent	Absent	Absent	Absent	Absent	Absent	Absent	Absent	Absent	Absent
SRR7187092	ESC_SA2125AA_AS	2016	F	16 - 60	England	Unknown	N/A	Available	1	N/A	SRR7187092			PRJNA315192		1.3.11.394.715	No	No	0	0	0	Absent	3.7.18	3	Global III	Strong	ND	ND	Absent	Absent	Present	Absent	Absent	Present	Absent	Absent	Present	Absent	Present	Absent	Absent	Absent	Absent	Absent	Absent	Absent	Absent	Absent	Absent
SRR7187088	ESC_EB4178AA_AS	2017	M	16 - 60	England	Unknown	N/A	Available	1	N/A	SRR7187088			PRJNA315192		1.1.1.1.21	No	Yes	1	1	1	Present	3.6.1.1.2	3	CipR.MSM5	Strong	ND	ND	Absent	Absent	Absent	Absent	Present	Present	Absent	Absent	Present	Absent	Present	Absent	Absent	Absent	Absent	Absent	Absent	Absent	Absent	Absent	Absent
SRR7187080	ESC_SA2123AA_AS	2018	F	< 16	England	Yes	Africa	Available	1	N/A	SRR7187080			PRJNA315192		1.139.187.430.1385	No	No	0	0	0	Absent	3.7	3	Global III	Strong	ND	ND	Absent	Absent	Present	Absent	Absent	Present	Absent	Absent	Present	Absent	Present	Absent	Absent	Absent	Absent	Absent	Absent	Absent	Absent	Absent	Absent
SRR7187065	ESC_EB4179AA_AS	2017	M	16 - 60	England	Yes	South America	Available	1	N/A	SRR7187065			PRJNA315192		1.1.1.38.336	No	No	0	1	0	Absent	3.6.1	3	CipR_parent	Strong	ND	ND	Absent	Absent	Absent	Absent	Absent	Present	Absent	Absent	Present	Absent	Present	Absent	Absent	Absent	Absent	Absent	Absent	Absent	Absent	Absent	Absent
SRR7187063	ESC_EB4180AA_AS	2017	F	16 - 60	England	No	N/A	Available	1	N/A	SRR7187063			PRJNA315192		1.1.1.38.1301	No	No	0	1	0	Absent	3.6.1	3	CipR_parent	Strong	ND	ND	Absent	Absent	Absent	Absent	Absent	Present	Absent	Absent	Absent	Absent	Absent	Absent	Absent	Absent	Absent	Absent	Absent	Absent	Absent	Absent	Absent
SRR7187059	ESC_EB4181AA_AS	2016	M	16 - 60	England	Unknown	N/A	Available	1	N/A	SRR7187059			PRJNA315192		1.3.6.31.35	No	No	0	1	0	Absent	3.7.29.1.2	3	Global III VN2.MSM2	Strong	ND	ND	Absent	Absent	Present	Absent	Absent	Absent	Absent	Absent	Present	Absent	Present	Absent	Absent	Absent	Absent	Absent	Absent	Absent	Absent	Absent	Absent
SRR7187057	ESC_EB4182AA_AS	2017	F	16 - 60	England	Unknown	N/A	Available	1	N/A	SRR7187057			PRJNA315192		1.137.177.387.651	No	No	0	0	0	Absent	3.6.4	3	Central Asia III	Strong	ND	ND	Absent	Absent	Absent	Absent	Absent	Present	Absent	Absent	Present	Absent	Present	Absent	Absent	Absent	Absent	Absent	Absent	Absent	Absent	Absent	Absent
SRR7187056	ESC_SA2091AA_AS	2017	M	16 - 60	England	No	N/A	Available	1	N/A	SRR7187056			PRJNA315192		1.3.4.461.704	No	No	0	0	0	Absent	3.7.30.4.1	3	Global III OJC	Strong	ND	ND	Absent	Absent	Present	Absent	Absent	Present	Absent	Absent	Absent	Absent	Absent	Absent	Absent	Absent	Absent	Absent	Absent	Absent	Absent	Absent	Absent
SRR7187049	ESC_SA2088AA_AS	2016	F	< 16	England	No	N/A	Available	1	N/A	SRR7187049			PRJNA315192		1.134.188.433.586	No	No	0	0	0	Absent	3.7.30.4	3	Global III Israel III	Strong	ND	ND	Absent	Absent	Present	Absent	Absent	Present	Absent	Absent	Absent	Absent	Absent	Absent	Absent	Absent	Absent	Absent	Absent	Absent	Absent	Absent	Absent
SRR7187048	ESC_SA2087AA_AS	2017	M	< 16	England	Unknown	N/A	Available	1	N/A	SRR7187048			PRJNA315192		1.3.3.3.1270	No	No	0	0	0	Absent	3.7.25	3	MSM4	Strong	ND	ND	Absent	Absent	Present	Absent	Absent	Present	Absent	Absent	Present	Absent	Present	Absent	Absent	Absent	Absent	Absent	Absent	Absent	Absent	Absent	Absent
SRR7187040	ESC_EB4183AA_AS	2018	M	16 - 60	England	No	N/A	Available	1	N/A	SRR7187040			PRJNA315192		1.1.29.49.1357	No	No	0	0	0	Absent	3.6.3	3	Central Asia III	Strong	ND	ND	Absent	Absent	Absent	Absent	Absent	Present	Absent	Absent	Present	Absent	Present	Absent	Absent	Absent	Absent	Absent	Absent	Absent	Absent	Absent	Absent
SRR7187032	ESC_SA2079AA_AS	2017	F	16 - 60	England	Yes	Africa	Available	1	N/A	SRR7187032			PRJNA315192		1.3.33.723.1191	No	No	0	0	0	Absent	3.7.16	3	Global III	Strong	ND	ND	Absent	Absent	Present	Absent	Absent	Present	Absent	Absent	Present	Absent	Present	Absent	Absent	Absent	Absent	Absent	Absent	Absent	Absent	Absent	Absent
SRR7187031	ESC_EB4184AA_AS	2018	M	16 - 60	England	Yes	Asia	Available	1	N/A	SRR7187031			PRJNA315192		1.1.1.338.452	No	No	1	1	0	Present	3.6.1.1	3	CipR	Strong	ND	ND	Absent	Absent	Absent	Absent	Absent	Present	Absent	Absent	Present	Absent	Present	Absent	Absent	Absent	Absent	Absent	Absent	Absent	Absent	Absent	Absent
SRR7187021	ESC_EB4185AA_AS	2017	M	16 - 60	England	Yes	Africa	Available	1	N/A	SRR7187021			PRJNA315192		1.1.43.703.1152	No	No	0	0	0	Absent	3.6.2	3	Central Asia III	Strong	ND	ND	Absent	Absent	Absent	Absent	Absent	Present	Absent	Absent	Present	Absent	Present	Absent	Absent	Absent	Absent	Absent	Absent	Absent	Absent	Absent	Absent
SRR7187016	ESC_SA2069AA_AS	2017	F	< 16	England	Unknown	N/A	Available	1	N/A	SRR7187016			PRJNA315192		1.3.11.16.153	No	No	0	0	0	Absent	3.7.18	3	Global III	Strong	ND	ND	Absent	Absent	Present	Absent	Absent	Present	Absent	Absent	Present	Absent	Present	Absent	Absent	Absent	Absent	Absent	Absent	Absent	Absent	Absent	Absent
SRR7187015	ESC_EB4186AA_AS	2018	M	16 - 60	England	Unknown	N/A	Available	1 and 2	3	SRR7187015			PRJNA315192		1.1.1.1.377	Yes	Yes	1	1	1	Present	3.6.1.1.2	3	CipR.MSM5	Strong	ND	ND	Absent	Absent	Absent	Absent	Present	Present	Absent	Absent	Present	Absent	Present	Absent	Absent	Absent	Absent	Absent	Absent	Absent	Absent	Absent	Absent
SRR7187012	ESC_SA2066AA_AS	2017	F	16 - 60	England	Yes	North America	Available	1	N/A	SRR7187012			PRJNA315192		1.210.341.674.1109	No	No	0	0	0	Absent	3.7.18	3	Global III	Strong	ND	ND	Absent	Absent	Present	Absent	Absent	Present	Absent	Absent	Absent	Absent	Absent	Absent	Absent	Absent	Absent	Absent	Absent	Absent	Absent	Absent	Absent
SRR7187008	ESC_SA2062AA_AS	2016	F	> 60	England	Unknown	N/A	Available	1	N/A	SRR7187008			PRJNA315192		1.3.4.461.681	No	No	0	0	0	Absent	3.7.30.4.1	3	Global III OJC	Strong	ND	ND	Absent	Absent	Present	Absent	Absent	Present	Absent	Absent	Absent	Absent	Absent	Absent	Absent	Absent	Absent	Absent	Absent	Absent	Absent	Absent	Absent
SRR7187007	ESC_EB4187AA_AS	2017	Unknown	> 60	England	Unknown	N/A	Available	1	N/A	SRR7187007			PRJNA315192		1.1.1.734.1206	No	No	1	1	1	Present	3.6.1.1	3	CipR	Strong	ND	ND	Absent	Absent	Absent	Absent	Absent	Present	Absent	Absent	Present	Absent	Present	Absent	Absent	Absent	Absent	Absent	Absent	Absent	Absent	Absent	Absent
SRR7187006	ESC_SA2060AA_AS	2017	F	16 - 60	England	Yes	Asia	Available	1	N/A	SRR7187006			PRJNA315192		1.1.1.732.1203	No	No	1	1	1	Present	3.6.1.1	3	CipR	Strong	ND	ND	Absent	Absent	Absent	Absent	Absent	Present	Absent	Absent	Absent	Absent	Absent	Absent	Absent	Absent	Absent	Absent	Absent	Absent	Absent	Absent	Absent
SRR7187003	ESC_SA2059AA_AS	2017	M	< 16	England	No	N/A	Available	1	N/A	SRR7187003			PRJNA315192		1.3.4.461.1244	No	No	0	0	0	Absent	3.7.30.4.1	3	Global III OJC	Strong	ND	ND	Absent	Absent	Present	Absent	Absent	Present	Absent	Absent	Absent	Absent	Absent	Absent	Absent	Absent	Absent	Absent	Absent	Absent	Absent	Absent	Absent
SRR7186972	ESC_SA2056AA_AS	2017	M	16 - 60	England	Yes	Africa	Available	1	N/A	SRR7186972			PRJNA315192		1.3.37.715.1177	No	No	0	0	0	Absent	3.7.10	3	Global III	Strong	ND	ND	Absent	Absent	Present	Absent	Absent	Present	Absent	Absent	Present	Absent	Present	Absent	Absent	Absent	Absent	Absent	Absent	Absent	Absent	Absent	Absent
SRR7186968	ESC_EB4189AA_AS	2017	F	16 - 60	England	Yes	Asia	Available	1	N/A	SRR7186968			PRJNA315192		1.1.1.342.1132	No	No	1	1	1	Present	3.6.1.1	3	CipR	Strong	ND	ND	Absent	Absent	Absent	Absent	Absent	Present	Absent	Absent	Absent	Absent	Absent	Absent	Absent	Absent	Absent	Absent	Absent	Absent	Absent	Absent	Absent
SRR7186963	ESC_SA2052AA_AS	2016	F	16 - 60	England	Yes	Africa	Available	1	N/A	SRR7186963			PRJNA315192		1.3.3.3.109	No	No	0	0	0	Absent	3.7.25	3	MSM4	Strong	ND	ND	Absent	Absent	Present	Absent	Absent	Present	Absent	Absent	Present	Absent	Present	Absent	Absent	Absent	Absent	Present	Absent	Absent	Absent	Absent	Absent
SRR7186960	ESC_SA2051AA_AS	2016	F	16 - 60	England	Yes	North America	Available	1	N/A	SRR7186960			PRJNA315192		1.1.1.298.588	No	No	1	1	1	Present	3.6.1.1.1	3	CipR.SEA	Strong	ND	ND	Absent	Absent	Absent	Absent	Absent	Absent	Absent	Absent	Absent	Absent	Absent	Absent	Absent	Absent	Absent	Absent	Absent	Absent	Absent	Absent	Absent
SRR7186957	ESC_SA2050AA_AS	2016	F	> 60	England	Yes	Africa	Available	1	N/A	SRR7186957			PRJNA315192		1.3.3.3.46	No	No	0	0	0	Absent	3.7.25	3	MSM4	Strong	ND	ND	Absent	Absent	Present	Absent	Absent	Present	Absent	Absent	Absent	Absent	Absent	Absent	Absent	Absent	Absent	Absent	Absent	Absent	Absent	Absent	Absent
SRR7186955	ESC_SA2049AA_AS	2017	M	16 - 60	England	No	N/A	Available	1	N/A	SRR7186955			PRJNA315192		1.3.11.150.1291	No	No	0	0	0	Absent	3.7.18	3	Global III	Strong	ND	ND	Absent	Absent	Present	Absent	Absent	Present	Absent	Absent	Present	Absent	Present	Absent	Absent	Absent	Absent	Absent	Absent	Absent	Absent	Absent	Absent
SRR7186944	ESC_EB4190AA_AS	2017	M	16 - 60	England	Yes	Europe	Available	1	N/A	SRR7186944			PRJNA315192		1.1.1.38.336	No	No	0	1	0	Absent	3.6.1	3	CipR_parent	Strong	ND	ND	Absent	Absent	Absent	Absent	Absent	Present	Absent	Absent	Present	Absent	Present	Absent	Absent	Absent	Absent	Absent	Absent	Absent	Absent	Absent	Absent
SRR7186938	ESC_SA2045AA_AS	2017	M	16 - 60	England	No	N/A	Available	1	N/A	SRR7186938			PRJNA315192		1.3.11.150.1291	No	No	0	0	0	Absent	3.7.18	3	Global III	Strong	ND	ND	Absent	Absent	Present	Absent	Absent	Present	Absent	Absent	Present	Absent	Present	Absent	Absent	Absent	Absent	Absent	Absent	Absent	Absent	Absent	Absent
SRR7186934	ESC_SA2043AA_AS	2016	M	> 60	England	Yes	Asia	Available	1	N/A	SRR7186934			PRJNA315192		1.3.40.69.1077	No	No	0	0	0	Absent	3.7.30.1	3	Global III Middle East III	Strong	ND	ND	Absent	Absent	Present	Absent	Absent	Present	Absent	Absent	Present	Absent	Present	Absent	Absent	Absent	Absent	Present	Absent	Absent	Absent	Absent	Absent
SRR7186924	ESC_EB4192AA_AS	2018	M	16 - 60	England	Unknown	N/A	Available	1 and 2	3	SRR7186924			PRJNA315192		1.1.1.1.377	Yes	Yes	1	1	1	Present	3.6.1.1.2	3	CipR.MSM5	Strong	ND	ND	Absent	Absent	Absent	Absent	Present	Present	Absent	Absent	Present	Absent	Present	Absent	Absent	Absent	Absent	Absent	Absent	Absent	Absent	Absent	Absent
SRR7186921	ESC_EB4193AA_AS	2017	M	16 - 60	England	Unknown	N/A	Available	1 and 2	1	SRR7186921			PRJNA315192		1.1.1.1.377	Yes	Yes	1	1	1	Present	3.6.1.1.2	3	CipR.MSM5	Strong	ND	ND	Absent	Absent	Absent	Absent	Present	Present	Absent	Absent	Present	Absent	Present	Absent	Absent	Absent	Absent	Absent	Absent	Absent	Absent	Absent	Absent
SRR7186920	ESC_SA2038AA_AS	2016	M	16 - 60	England	No	N/A	Available	1	N/A	SRR7186920			PRJNA315192		1.3.79.271.324	No	No	0	0	0	Absent	3.7.30.1	3	Global III Middle East III	Strong	ND	ND	Absent	Absent	Present	Absent	Absent	Present	Absent	Absent	Absent	Absent	Absent	Absent	Absent	Absent	Absent	Absent	Absent	Absent	Absent	Absent	Absent
SRR7186900	ESC_EB4194AA_AS	2018	M	16 - 60	England	No	N/A	Available	1 and 2	1	SRR7186900			PRJNA315192		1.1.1.1.377	Yes	Yes	1	1	1	Present	3.6.1.1.2	3	CipR.MSM5	Strong	ND	ND	Absent	Absent	Absent	Absent	Present	Present	Absent	Absent	Present	Absent	Present	Absent	Absent	Absent	Absent	Absent	Absent	Absent	Absent	Absent	Absent
SRR7186893	ESC_EB4195AA_AS	2016	M	16 - 60	England	Unknown	N/A	Available	1	N/A	SRR7186893			PRJNA315192		1.1.1.1.21	No	Yes	1	1	1	Present	3.6.1.1.2	3	CipR.MSM5	Strong	ND	ND	Absent	Absent	Absent	Absent	Present	Present	Absent	Absent	Present	Absent	Present	Absent	Absent	Absent	Absent	Absent	Absent	Absent	Absent	Absent	Absent
SRR7186890	ESC_EB4196AA_AS	2018	M	16 - 60	England	Unknown	N/A	Available	1 and 2	3	SRR7186890			PRJNA315192		1.1.1.1.377	Yes	Yes	1	1	1	Present	3.6.1.1.2	3	CipR.MSM5	Strong	ND	ND	Absent	Absent	Absent	Absent	Present	Present	Absent	Absent	Present	Absent	Present	Absent	Absent	Absent	Absent	Absent	Absent	Absent	Absent	Absent	Absent
SRR7191736	ESC_EB4200AA_AS	2017	M	< 16	England	No	N/A	Available	1	N/A	SRR7191736			PRJNA315192		1.1.29.49.1148	No	No	0	0	0	Absent	3.6.3	3	Central Asia III	Strong	ND	ND	Absent	Absent	Absent	Absent	Absent	Present	Absent	Absent	Present	Absent	Present	Absent	Absent	Absent	Absent	Present	Absent	Absent	Absent	Absent	Absent
SRR7191721	ESC_EB4201AA_AS	2018	F	16 - 60	England	Yes	Asia	Available	1	N/A	SRR7191721			PRJNA315192		1.1.163.785.1393	No	No	0	1	0	Absent	3.6.1	3	CipR_parent	Strong	ND	ND	Absent	Absent	Absent	Absent	Absent	Present	Absent	Absent	Present	Absent	Present	Absent	Absent	Absent	Absent	Absent	Absent	Absent	Absent	Absent	Absent
SRR7191719	ESC_SA2493AA_AS	2017	M	16 - 60	England	Unknown	N/A	Available	1	N/A	SRR7191719			PRJNA315192		1.3.4.461.704	No	No	0	0	0	Absent	3.7.30.4.1	3	Global III OJC	Strong	ND	ND	Absent	Absent	Present	Absent	Absent	Present	Absent	Absent	Absent	Absent	Absent	Absent	Absent	Absent	Absent	Absent	Absent	Absent	Absent	Absent	Absent
SRR7191716	ESC_EB4202AA_AS	2017	F	> 60	England	Unknown	N/A	Available	1	N/A	SRR7191716			PRJNA315192		1.1.29.49.547	No	No	0	0	0	Absent	3.6.3	3	Central Asia III	Strong	ND	ND	Absent	Absent	Absent	Absent	Absent	Present	Absent	Absent	Present	Absent	Present	Absent	Absent	Absent	Absent	Present	Absent	Absent	Absent	Absent	Absent
SRR7191715	ESC_SA2490AA_AS	2017	F	16 - 60	England	Yes	North America	Available	1	N/A	SRR7191715			PRJNA315192		1.3.11.16.153	No	No	0	0	0	Absent	3.7.18	3	Global III	Strong	ND	ND	Absent	Absent	Present	Absent	Absent	Present	Absent	Absent	Present	Absent	Present	Absent	Absent	Absent	Absent	Absent	Absent	Absent	Absent	Absent	Absent
SRR7191712	ESC_SA2487AA_AS	2016	M	> 60	England	Yes	Africa	Available	1	N/A	SRR7191712			PRJNA315192		1.3.3.3.68	No	No	0	0	0	Absent	3.7.25	3	MSM4	Strong	ND	ND	Absent	Absent	Present	Absent	Absent	Present	Absent	Absent	Absent	Absent	Absent	Absent	Absent	Absent	Absent	Absent	Absent	Absent	Absent	Absent	Absent
SRR7191707	ESC_EB4203AA_AS	2017	F	< 16	England	Yes	Africa	Available	1	N/A	SRR7191707			PRJNA315192		1.1.18.26.620	No	No	0	0	0	Absent	3.6.2	3	Central Asia III	Strong	ND	ND	Absent	Absent	Absent	Absent	Absent	Present	Absent	Absent	Present	Absent	Present	Absent	Absent	Absent	Absent	Absent	Absent	Absent	Absent	Absent	Absent
SRR7191703	ESC_SA2482AA_AS	2016	F	> 60	England	Unknown	N/A	Available	1	N/A	SRR7191703			PRJNA315192		1.3.4.461.681	No	No	0	0	0	Absent	3.7.30.4.1	3	Global III OJC	Strong	ND	ND	Absent	Absent	Present	Absent	Absent	Present	Absent	Absent	Absent	Absent	Absent	Absent	Absent	Absent	Absent	Absent	Absent	Absent	Absent	Absent	Absent
SRR7191691	ESC_SA2477AA_AS	2016	F	< 16	England	Unknown	N/A	Available	1	N/A	SRR7191691			PRJNA315192		1.3.4.461.704	No	No	0	0	0	Absent	3.7.30.4.1	3	Global III OJC	Strong	ND	ND	Absent	Absent	Present	Absent	Absent	Present	Absent	Absent	Absent	Absent	Absent	Absent	Absent	Absent	Absent	Absent	Absent	Absent	Absent	Absent	Absent
SRR7191687	ESC_EB4205AA_AS	2017	M	16 - 60	England	Unknown	N/A	Available	1	N/A	SRR7191687			PRJNA315192		1.1.1.1.21	No	Yes	1	1	1	Present	3.6.1.1.2	3	CipR.MSM5	Strong	ND	ND	Absent	Absent	Absent	Absent	Present	Present	Absent	Absent	Present	Absent	Present	Absent	Absent	Absent	Absent	Absent	Absent	Absent	Absent	Absent	Absent
SRR7191685	ESC_EB4206AA_AS	2017	M	> 60	England	Unknown	N/A	Available	1	N/A	SRR7191685			PRJNA315192		1.1.1.1.546	No	Yes	1	1	1	Present	3.6.1.1.2	3	CipR.MSM5	Strong	ND	ND	Absent	Absent	Absent	Absent	Present	Present	Absent	Absent	Present	Absent	Present	Absent	Absent	Absent	Absent	Absent	Absent	Absent	Absent	Absent	Absent
SRR7191677	ESC_EB4208AA_AS	2017	M	16 - 60	England	Unknown	N/A	Available	1	N/A	SRR7191677			PRJNA315192		1.1.1.1.21	No	Yes	1	1	1	Present	3.6.1.1.2	3	CipR.MSM5	Strong	ND	ND	Absent	Absent	Absent	Absent	Present	Present	Absent	Absent	Present	Absent	Present	Absent	Absent	Absent	Absent	Absent	Absent	Absent	Absent	Absent	Absent
SRR7191648	ESC_SA2469AA_AS	2016	F	> 60	England	Unknown	N/A	Available	1	N/A	SRR7191648			PRJNA315192		1.3.4.461.634	No	No	0	0	0	Absent	3.7.30.4.1	3	Global III OJC	Strong	ND	ND	Absent	Absent	Present	Absent	Absent	Present	Absent	Absent	Absent	Absent	Absent	Absent	Absent	Absent	Absent	Absent	Absent	Absent	Absent	Absent	Absent
SRR7191646	ESC_EB4209AA_AS	2017	F	< 16	England	Unknown	N/A	Available	1	N/A	SRR7191646			PRJNA315192		1.1.29.49.512	No	No	0	0	0	Absent	3.6.3	3	Central Asia III	Strong	ND	ND	Absent	Absent	Absent	Absent	Absent	Present	Absent	Absent	Present	Absent	Present	Absent	Absent	Absent	Absent	Absent	Absent	Absent	Absent	Absent	Absent
SRR7191644	ESC_EB4210AA_AS	2016	M	16 - 60	England	Unknown	N/A	Available	1	N/A	SRR7191644			PRJNA315192		1.1.1.1.252	No	No	1	1	1	Present	3.6.1.1	3	CipR	Strong	ND	ND	Absent	Absent	Absent	Absent	Present	Present	Absent	Absent	Absent	Absent	Absent	Absent	Absent	Absent	Absent	Absent	Absent	Absent	Absent	Absent	Absent
SRR7191568	ESC_EB4211AA_AS	2017	M	16 - 60	England	Unknown	N/A	Available	1	N/A	SRR7191568			PRJNA315192		1.1.29.49.1261	No	No	0	0	0	Absent	3.6.3	3	Central Asia III	Strong	ND	ND	Absent	Absent	Absent	Absent	Absent	Present	Absent	Absent	Present	Absent	Present	Absent	Absent	Absent	Absent	Present	Absent	Absent	Absent	Absent	Absent
SRR7191560	ESC_EB4212AA_AS	2017	M	16 - 60	England	Unknown	N/A	Available	1	N/A	SRR7191560			PRJNA315192		1.1.29.49.471	No	No	0	0	0	Absent	3.6.3	3	Central Asia III	Strong	ND	ND	Absent	Absent	Absent	Absent	Absent	Present	Absent	Absent	Present	Absent	Present	Absent	Absent	Absent	Absent	Absent	Absent	Absent	Absent	Absent	Absent
SRR7191559	ESC_SA2458AA_AS	2017	F	< 16	England	Unknown	N/A	Available	1	N/A	SRR7191559			PRJNA315192		1.3.4.461.681	No	No	0	0	0	Absent	3.7.30.4.1	3	Global III OJC	Strong	ND	ND	Absent	Absent	Present	Absent	Absent	Present	Absent	Absent	Absent	Absent	Absent	Absent	Absent	Absent	Absent	Absent	Absent	Absent	Absent	Absent	Absent
SRR7191550	ESC_EB4213AA_AS	2018	M	16 - 60	England	Unknown	N/A	Available	1	N/A	SRR7191550			PRJNA315192		1.1.1.338.452	No	No	1	1	0	Absent	3.6.1.1	3	CipR	Strong	ND	ND	Absent	Absent	Absent	Absent	Absent	Present	Absent	Absent	Present	Absent	Present	Absent	Absent	Absent	Absent	Absent	Absent	Absent	Absent	Absent	Absent
SRR7191548	ESC_EB4214AA_AS	2017	M	> 60	England	Yes	Asia	Available	1	N/A	SRR7191548			PRJNA315192		1.1.1.1.1164	No	No	1	1	1	Present	3.6.1.1	3	CipR	Strong	ND	ND	Absent	Absent	Absent	Absent	Absent	Present	Absent	Absent	Present	Absent	Present	Absent	Absent	Absent	Absent	Absent	Absent	Absent	Absent	Absent	Absent
SRR7191546	ESC_SA2449AA_AS	2017	F	16 - 60	England	Unknown	N/A	Available	1	N/A	SRR7191546			PRJNA315192		1.115.141.284.1092	No	No	0	0	0	Absent	3.7.10	3	Global III	Strong	ND	ND	Absent	Absent	Present	Absent	Absent	Present	Absent	Absent	Present	Absent	Present	Absent	Absent	Absent	Absent	Absent	Absent	Absent	Absent	Absent	Absent
SRR7191543	ESC_SA2448AA_AS	2017	F	< 16	England	No	N/A	Available	1	N/A	SRR7191543			PRJNA315192		1.3.4.461.704	No	No	0	0	0	Absent	3.7.30.4.1	3	Global III OJC	Strong	ND	ND	Absent	Absent	Present	Absent	Absent	Present	Absent	Absent	Absent	Absent	Absent	Absent	Absent	Absent	Absent	Absent	Absent	Absent	Absent	Absent	Absent
SRR7191541	ESC_EB4215AA_AS	2017	F	16 - 60	England	Unknown	N/A	Available	1	N/A	SRR7191541			PRJNA315192		1.1.1.38.322	No	No	0	1	0	Absent	3.6.1	3	CipR_parent	Strong	ND	ND	Absent	Absent	Absent	Absent	Absent	Present	Absent	Absent	Present	Absent	Present	Absent	Absent	Absent	Absent	Present	Absent	Absent	Absent	Absent	Absent
SRR7191540	ESC_SA2445AA_AS	2017	F	16 - 60	England	Yes	Africa	Available	1	N/A	SRR7191540			PRJNA315192		1.3.33.55.64	No	No	0	0	0	Absent	3.7.16	3	Global III	Strong	ND	ND	Absent	Absent	Present	Absent	Absent	Present	Absent	Absent	Present	Absent	Present	Absent	Absent	Absent	Absent	Absent	Absent	Absent	Absent	Absent	Absent
SRR7191536	ESC_SA2444AA_AS	2016	F	16 - 60	England	Unknown	N/A	Available	1	N/A	SRR7191536			PRJNA315192		1.3.4.461.681	No	No	0	0	0	Absent	3.7.30.4.1	3	Global III OJC	Strong	ND	ND	Absent	Absent	Present	Absent	Absent	Present	Absent	Absent	Absent	Absent	Absent	Absent	Absent	Absent	Absent	Absent	Absent	Absent	Absent	Absent	Absent
SRR7191531	ESC_SA2440AA_AS	2018	M	16 - 60	England	Unknown	N/A	Available	1	N/A	SRR7191531			PRJNA315192		1.10.137.337.1389	No	No	0	0	0	Absent	3.4.1	3	Latin America III	Strong	ND	ND	Absent	Absent	Present	Absent	Absent	Present	Absent	Absent	Present	Absent	Present	Absent	Absent	Absent	Absent	Absent	Absent	Absent	Absent	Absent	Absent
SRR7191526	ESC_EB4218AA_AS	2018	M	< 16	England	Yes	Asia	Available	1	N/A	SRR7191526			PRJNA315192		2.75.386.798.1368	No	No	0	0	0	Absent	2.4.2	2		Strong	ND	ND	Absent	Absent	Absent	Absent	Absent	Present	Absent	Absent	Present	Absent	Present	Absent	Absent	Absent	Absent	Absent	Absent	Absent	Absent	Absent	Absent
SRR7191525	ESC_EB4219AA_AS	2017	F	16 - 60	England	Yes	North America	Available	1	N/A	SRR7191525			PRJNA315192		1.1.29.49.1093	No	No	0	0	0	Absent	3.6.3	3	Central Asia III	Strong	ND	ND	Absent	Absent	Absent	Absent	Absent	Present	Absent	Absent	Present	Absent	Present	Absent	Absent	Absent	Absent	Absent	Absent	Absent	Absent	Absent	Absent
SRR7191521	ESC_EB4220AA_AS	2017	M	< 16	England	Yes	Africa	Available	1	N/A	SRR7191521			PRJNA315192		1.1.373.758.1249	No	No	0	1	0	Absent	3.6.1	3	CipR_parent	Strong	ND	ND	Absent	Absent	Absent	Absent	Absent	Present	Absent	Absent	Present	Absent	Present	Absent	Absent	Absent	Absent	Absent	Absent	Absent	Absent	Absent	Absent
SRR7215957	ESC_SA2725AA_AS	2016	F	> 60	England	No	N/A	Available	1	N/A	SRR7215957			PRJNA315192		1.3.3.3.109	No	No	0	0	0	Absent	3.7.25	3	MSM4	Strong	ND	ND	Absent	Absent	Present	Absent	Absent	Present	Absent	Absent	Present	Absent	Present	Absent	Absent	Absent	Absent	Present	Absent	Absent	Absent	Absent	Absent
SRR7215956	ESC_EB4222AA_AS	2017	F	16 - 60	England	Yes	Africa	Available	1	N/A	SRR7215956			PRJNA315192		1.1.43.151.268	No	No	0	0	0	Absent	3.6.2	3	Central Asia III	Strong	ND	ND	Absent	Absent	Absent	Absent	Absent	Present	Absent	Absent	Absent	Absent	Absent	Absent	Absent	Absent	Absent	Absent	Absent	Absent	Absent	Absent	Absent
SRR7215952	ESC_SA2722AA_AS	2017	F	16 - 60	England	Yes	Africa	Available	1	N/A	SRR7215952			PRJNA315192		1.3.3.3.1168	No	No	0	0	0	Absent	3.7.25	3	MSM4	Strong	ND	ND	Absent	Absent	Present	Absent	Absent	Present	Absent	Absent	Present	Absent	Present	Absent	Absent	Absent	Absent	Absent	Absent	Absent	Absent	Absent	Absent
SRR7215947	ESC_EB4223AA_AS	2017	M	16 - 60	England	Unknown	N/A	Available	1	N/A	SRR7215947			PRJNA315192		1.1.1.1.546	No	Yes	1	1	1	Present	3.6.1.1.2	3	CipR.MSM5	Strong	ND	ND	Absent	Absent	Absent	Absent	Present	Present	Absent	Absent	Present	Absent	Present	Absent	Absent	Absent	Absent	Absent	Absent	Absent	Absent	Absent	Absent
SRR7215946	ESC_EB4224AA_AS	2017	M	16 - 60	England	Yes	Asia	Available	1	N/A	SRR7215946			PRJNA315192		1.1.1.459.1309	No	No	1	1	1	Present	3.6.1.1	3	CipR	Strong	ND	ND	Absent	Absent	Absent	Absent	Absent	Present	Absent	Absent	Present	Absent	Present	Absent	Absent	Absent	Absent	Absent	Absent	Absent	Absent	Absent	Absent
SRR7215937	ESC_SA2713AA_AS	2017	F	16 - 60	England	No	N/A	Available	1	N/A	SRR7215937			PRJNA315192		1.3.20.44.52	No	No	0	1	0	Absent	3.7.21	3	Global III	Strong	ND	ND	Absent	Absent	Present	Absent	Absent	Present	Absent	Absent	Absent	Absent	Absent	Absent	Absent	Absent	Absent	Absent	Absent	Absent	Absent	Absent	Absent
SRR7215935	ESC_EB4225AA_AS	2017	F	< 16	England	Unknown	N/A	Available	1	N/A	SRR7215935			PRJNA315192		1.1.29.49.510	No	No	0	0	0	Absent	3.6.3	3	Central Asia III	Strong	ND	ND	Absent	Absent	Absent	Absent	Absent	Present	Absent	Absent	Present	Absent	Present	Absent	Absent	Absent	Absent	Absent	Absent	Absent	Absent	Absent	Absent
SRR7215934	ESC_EB4226AA_AS	2017	F	16 - 60	England	Yes	South America	Available	1	N/A	SRR7215934			PRJNA315192		2.127.157.316.1126	No	No	0	0	0	Absent	2.11.4	2	Latin America IIb	Strong	ND	ND	Absent	Absent	Absent	Absent	Absent	Present	Absent	Absent	Present	Absent	Present	Absent	Absent	Absent	Absent	Absent	Absent	Absent	Absent	Absent	Absent
SRR7215931	ESC_SA2707AA_AS	2017	M	16 - 60	England	Yes	South America	Available	1	N/A	SRR7215931			PRJNA315192		1.10.14.797.1336	No	No	0	0	0	Absent	3.4.1	3	Latin America III	Strong	ND	ND	Absent	Absent	Present	Absent	Absent	Present	Absent	Absent	Present	Absent	Present	Absent	Absent	Absent	Absent	Absent	Absent	Absent	Absent	Absent	Absent
SRR7215930	ESC_SA2706AA_AS	2017	F	< 16	England	Unknown	N/A	Available	1	N/A	SRR7215930			PRJNA315192		1.3.4.717.1183	No	No	0	0	0	Absent	3.7.30.4.1	3	Global III OJC	Strong	ND	ND	Absent	Absent	Present	Absent	Absent	Present	Absent	Absent	Absent	Absent	Absent	Absent	Absent	Absent	Absent	Absent	Absent	Absent	Absent	Absent	Absent
SRR7215922	ESC_SA2702AA_AS	2017	M	16 - 60	England	No	N/A	Available	1	N/A	SRR7215922			PRJNA315192		1.55.108.223.1278	No	No	0	0	0	Absent	3.7.3	3	Global III	Strong	ND	ND	Absent	Absent	Present	Absent	Absent	Present	Absent	Absent	Absent	Absent	Absent	Absent	Absent	Absent	Absent	Absent	Absent	Absent	Absent	Absent	Absent
SRR7215917	ESC_EB4227AA_AS	2017	M	16 - 60	England	Unknown	N/A	Available	1 and 2	3	SRR7215917			PRJNA315192		1.1.1.1.377	Yes	Yes	1	1	1	Present	3.6.1.1.2	3	CipR.MSM5	Strong	ND	ND	Absent	Absent	Absent	Absent	Present	Present	Absent	Absent	Present	Absent	Present	Absent	Absent	Absent	Absent	Absent	Absent	Absent	Absent	Absent	Absent
SRR7215915	ESC_SA2697AA_AS	2017	M	< 16	England	Yes	Africa	Available	1	N/A	SRR7215915			PRJNA315192		1.3.12.741.1218	No	No	0	0	0	Absent	3.7.16	3	Global III	Strong	ND	ND	Absent	Absent	Present	Absent	Absent	Present	Absent	Absent	Present	Absent	Present	Absent	Absent	Absent	Absent	Absent	Absent	Absent	Absent	Absent	Absent
SRR7215571	ESC_EB4228AA_AS	2017	F	16 - 60	England	Yes	Africa	Available	1	N/A	SRR7215571			PRJNA315192		1.1.43.151.268	No	No	0	0	0	Absent	3.6.2	3	Central Asia III	Strong	ND	ND	Absent	Absent	Absent	Absent	Absent	Present	Absent	Absent	Absent	Absent	Absent	Absent	Absent	Absent	Absent	Absent	Absent	Absent	Absent	Absent	Absent
SRR7215527	ESC_EB4230AA_AS	2017	M	> 60	England	Yes	Asia	Available	1	N/A	SRR7215527			PRJNA315192		1.1.29.49.58	No	No	0	0	0	Absent	3.6.3	3	Central Asia III	Strong	ND	ND	Absent	Absent	Absent	Absent	Absent	Present	Absent	Absent	Present	Absent	Present	Absent	Absent	Absent	Absent	Absent	Absent	Absent	Absent	Absent	Absent
SRR7215525	ESC_EB4231AA_AS	2016	F	16 - 60	England	Yes	Africa	Available	1	N/A	SRR7215525			PRJNA315192		1.1.18.26.1045	No	No	0	0	0	Absent	3.6.2	3	Central Asia III	Strong	ND	ND	Absent	Absent	Absent	Absent	Absent	Present	Absent	Absent	Present	Absent	Present	Absent	Absent	Absent	Absent	Absent	Absent	Absent	Absent	Absent	Absent
SRR7215518	ESC_EB4232AA_AS	2017	F	< 16	England	Unknown	N/A	Available	1	N/A	SRR7215518			PRJNA315192		1.1.1.60.1162	No	No	1	1	1	Present	3.6.1.1	3	CipR	Strong	ND	ND	Absent	Absent	Absent	Absent	Absent	Present	Absent	Absent	Present	Absent	Present	Absent	Absent	Absent	Absent	Present	Absent	Absent	Absent	Absent	Absent
SRR7215516	ESC_EB4233AA_AS	2017	M	16 - 60	England	No	N/A	Available	1 and 2	3	SRR7215516			PRJNA315192		1.1.1.1.377	Yes	Yes	1	1	1	Present	3.6.1.1.2	3	CipR.MSM5	Strong	ND	ND	Absent	Absent	Absent	Absent	Present	Present	Absent	Absent	Present	Absent	Present	Absent	Absent	Absent	Absent	Absent	Absent	Absent	Absent	Absent	Absent
SRR7215504	ESC_SA2678AA_AS	2017	F	> 60	England	Unknown	N/A	Available	1	N/A	SRR7215504			PRJNA315192		1.3.4.461.638	No	No	0	0	0	Absent	3.7.30.4.1	3	Global III OJC	Strong	ND	ND	Absent	Absent	Present	Absent	Absent	Present	Absent	Absent	Absent	Absent	Absent	Absent	Absent	Absent	Absent	Absent	Absent	Absent	Absent	Absent	Absent
SRR7215479	ESC_EB4234AA_AS	2017	M	16 - 60	England	Unknown	N/A	Available	1	N/A	SRR7215479			PRJNA315192		1.1.29.49.1148	No	No	0	0	0	Absent	3.6.3	3	Central Asia III	Strong	ND	ND	Absent	Absent	Absent	Absent	Absent	Present	Absent	Absent	Present	Absent	Present	Absent	Absent	Absent	Absent	Present	Absent	Absent	Absent	Absent	Absent
SRR7215290	ESC_SA2671AA_AS	2016	M	16 - 60	England	No	N/A	Available	1	N/A	SRR7215290			PRJNA315192		1.3.132.260.446	No	No	0	0	0	Absent	3.7.4	3	Global III	Strong	ND	ND	Absent	Absent	Present	Absent	Absent	Present	Absent	Absent	Present	Absent	Present	Absent	Absent	Absent	Absent	Absent	Absent	Absent	Absent	Absent	Absent
SRR7215287	ESC_SA2670AA_AS	2018	M	< 16	England	Unknown	N/A	Available	1	N/A	SRR7215287			PRJNA315192		1.113.396.819.1392	No	No	0	0	0	Absent	3.7	3	Global III	Strong	ND	ND	Absent	Absent	Present	Absent	Absent	Present	Absent	Absent	Present	Absent	Present	Absent	Absent	Absent	Absent	Absent	Absent	Absent	Absent	Absent	Absent
SRR7215282	ESC_EB4235AA_AS	2018	M	16 - 60	England	Unknown	N/A	Available	1 and 2	1	SRR7215282			PRJNA315192		1.1.1.1.377	Yes	Yes	1	1	1	Present	3.6.1.1.2	3	CipR.MSM5	Strong	ND	ND	Absent	Absent	Absent	Absent	Present	Present	Absent	Absent	Present	Absent	Present	Absent	Absent	Absent	Absent	Absent	Absent	Absent	Absent	Absent	Absent
SRR7215279	ESC_EB4236AA_AS	2017	F	16 - 60	England	No	N/A	Available	1	N/A	SRR7215279			PRJNA315192		1.1.43.282.1195	No	No	0	0	0	Absent	3.6.2	3	Central Asia III	Strong	ND	ND	Absent	Absent	Absent	Absent	Absent	Present	Absent	Absent	Present	Absent	Present	Absent	Absent	Absent	Absent	Absent	Absent	Absent	Absent	Absent	Absent
SRR7215274	ESC_EB4237AA_AS	2018	M	16 - 60	England	Unknown	N/A	Available	1	N/A	SRR7215274			PRJNA315192		1.1.1.1.1127	No	Yes	1	1	1	Present	3.6.1.1.2	3	CipR.MSM5	Strong	ND	ND	Absent	Absent	Present	Absent	Present	Present	Absent	Absent	Absent	Absent	Absent	Absent	Absent	Absent	Absent	Absent	Absent	Absent	Absent	Absent	Absent
SRR7209059	ESC_EB4238AA_AS	2016	M	16 - 60	England	Yes	Europe	Available	1	N/A	SRR7209059			PRJNA315192		1.3.6.31.35	No	No	0	1	0	Absent	3.7.29.1.2	3	Global III VN2.MSM2	Strong	ND	ND	Absent	Absent	Present	Absent	Absent	Absent	Absent	Absent	Present	Absent	Present	Absent	Absent	Absent	Absent	Absent	Absent	Absent	Absent	Absent	Absent
SRR7209047	ESC_SA2659AA_AS	2017	M	> 60	England	Yes	Africa	Available	1	N/A	SRR7209047			PRJNA315192		1.3.359.712.1167	No	No	0	0	0	Absent	3.7.16	3	Global III	Strong	ND	ND	Absent	Absent	Present	Absent	Absent	Present	Absent	Absent	Present	Absent	Present	Absent	Absent	Absent	Absent	Absent	Absent	Absent	Absent	Absent	Absent
SRR7209033	ESC_EB4240AA_AS	2017	F	16 - 60	England	Unknown	N/A	Available	1	N/A	SRR7209033			PRJNA315192		12.212.347.687.1123	No	No	0	0	0	Absent	2.1	2		Strong	ND	ND	Absent	Absent	Present	Absent	Absent	Present	Absent	Absent	Absent	Absent	Absent	Absent	Absent	Absent	Absent	Absent	Absent	Absent	Absent	Absent	Absent
SRR7209028	ESC_SA2652AA_AS	2017	M	< 16	England	Unknown	N/A	Available	1	N/A	SRR7209028			PRJNA315192		1.3.4.461.704	No	No	0	0	0	Absent	3.7.30.4.1	3	Global III OJC	Strong	ND	ND	Absent	Absent	Present	Absent	Absent	Present	Absent	Absent	Absent	Absent	Absent	Absent	Absent	Absent	Absent	Absent	Absent	Absent	Absent	Absent	Absent
SRR7208996	ESC_SA2648AA_AS	2017	F	< 16	England	No	N/A	Available	1	N/A	SRR7208996			PRJNA315192		1.134.171.752.1239	No	No	0	0	0	Absent	3.7.30.4	3	Global III Israel III	Strong	ND	ND	Absent	Absent	Present	Absent	Absent	Present	Absent	Absent	Absent	Absent	Absent	Absent	Absent	Absent	Absent	Absent	Absent	Absent	Absent	Absent	Absent
SRR7208780	ESC_EB4241AA_AS	2017	M	16 - 60	England	Unknown	N/A	Available	1	N/A	SRR7208780			PRJNA315192		1.1.18.26.30	No	No	0	0	0	Absent	3.6.2	3	Central Asia III	Strong	ND	ND	Absent	Absent	Absent	Absent	Absent	Present	Absent	Absent	Present	Absent	Present	Absent	Absent	Absent	Absent	Absent	Absent	Absent	Absent	Absent	Absent
SRR7208758	ESC_SA2636AA_AS	2017	M	16 - 60	England	Unknown	N/A	Available	1	N/A	SRR7208758			PRJNA315192		1.3.33.55.64	No	No	0	0	0	Absent	3.7.16	3	Global III	Strong	ND	ND	Absent	Absent	Present	Absent	Absent	Present	Absent	Absent	Present	Absent	Present	Absent	Absent	Absent	Absent	Absent	Absent	Absent	Absent	Absent	Absent
SRR7208639	ESC_SA2634AA_AS	2017	M	16 - 60	England	Unknown	N/A	Available	1	N/A	SRR7208639			PRJNA315192		1.3.58.113.352	No	No	0	0	0	Absent	3.7.16	3	Global III	Strong	ND	ND	Absent	Absent	Present	Absent	Absent	Present	Absent	Absent	Present	Absent	Present	Absent	Absent	Absent	Absent	Absent	Absent	Absent	Absent	Absent	Absent
SRR7208637	ESC_EB4242AA_AS	2017	M	< 16	England	Yes	Asia	Available	1	N/A	SRR7208637			PRJNA315192		1.209.338.667.1094	No	No	0	0	0	Absent	3.6.4	3	Central Asia III	Strong	ND	ND	Absent	Absent	Absent	Absent	Absent	Present	Absent	Absent	Absent	Absent	Absent	Absent	Absent	Absent	Absent	Absent	Absent	Absent	Absent	Absent	Absent
SRR7208634	ESC_EB4243AA_AS	2018	M	16 - 60	England	Unknown	N/A	Available	1 and 2	3	SRR7208634			PRJNA315192		1.1.1.1.377	Yes	Yes	1	1	1	Present	3.6.1.1.2	3	CipR.MSM5	Strong	ND	ND	Absent	Absent	Absent	Absent	Present	Present	Absent	Absent	Present	Absent	Present	Absent	Absent	Absent	Absent	Absent	Absent	Absent	Absent	Absent	Absent
SRR7208624	ESC_SA2626AA_AS	2016	M	16 - 60	England	No	N/A	Available	1	N/A	SRR7208624			PRJNA315192		1.3.3.9.207	No	No	0	0	0	Absent	3.7.25	3	MSM4	Strong	ND	ND	Absent	Absent	Present	Absent	Absent	Present	Absent	Absent	Present	Absent	Present	Absent	Absent	Absent	Absent	Absent	Absent	Absent	Absent	Absent	Absent
SRR7204455	ESC_SA2623AA_AS	2017	M	16 - 60	England	Unknown	N/A	Available	1	N/A	SRR7204455			PRJNA315192		1.3.11.16.153	No	No	0	0	0	Absent	3.7.18	3	Global III	Strong	ND	ND	Absent	Absent	Present	Absent	Absent	Present	Absent	Absent	Present	Absent	Present	Absent	Absent	Absent	Absent	Absent	Absent	Absent	Absent	Absent	Absent
SRR7204453	ESC_SA2622AA_AS	2018	M	16 - 60	England	Yes	Africa	Available	1	N/A	SRR7204453			PRJNA315192		1.1.1.276.1354	No	No	1	1	1	Present	3.6.1.1	3	CipR	Strong	ND	ND	Absent	Absent	Absent	Absent	Absent	Present	Absent	Absent	Present	Absent	Present	Absent	Absent	Absent	Absent	Absent	Absent	Absent	Absent	Absent	Absent
SRR7204431	ESC_SA2616AA_AS	2017	F	< 16	England	Unknown	N/A	Available	1	N/A	SRR7204431			PRJNA315192		1.3.4.461.638	No	No	0	0	0	Absent	3.7.30.4.1	3	Global III OJC	Strong	ND	ND	Absent	Absent	Present	Absent	Absent	Present	Absent	Absent	Absent	Absent	Absent	Absent	Absent	Absent	Absent	Absent	Absent	Absent	Absent	Absent	Absent
SRR7204426	ESC_EB4244AA_AS	2017	M	16 - 60	England	Unknown	N/A	Available	1 and 2	3	SRR7204426			PRJNA315192		1.1.1.1.377	Yes	Yes	1	1	1	Present	3.6.1.1.2	3	CipR.MSM5	Strong	ND	ND	Absent	Absent	Absent	Absent	Present	Present	Absent	Absent	Present	Absent	Present	Absent	Absent	Absent	Absent	Absent	Absent	Absent	Absent	Absent	Absent
SRR7204424	ESC_SA2613AA_AS	2017	F	< 16	England	Unknown	N/A	Available	1	N/A	SRR7204424			PRJNA315192		1.3.4.461.704	No	No	0	0	0	Absent	3.7.30.4.1	3	Global III OJC	Strong	ND	ND	Absent	Absent	Present	Absent	Absent	Present	Absent	Absent	Absent	Absent	Absent	Absent	Absent	Absent	Absent	Absent	Absent	Absent	Absent	Absent	Absent
SRR7204421	ESC_SA2612AA_AS	2016	M	16 - 60	England	Yes	Asia	Available	1	N/A	SRR7204421			PRJNA315192		1.1.1.265.661	No	No	1	1	1	Present	3.6.1.1	3	CipR	Strong	ND	ND	Absent	Absent	Absent	Absent	Absent	Present	Absent	Absent	Present	Absent	Present	Absent	Absent	Absent	Absent	Absent	Absent	Absent	Absent	Absent	Absent
SRR7204418	ESC_SA2609AA_AS	2016	F	16 - 60	England	Yes	Unknown	Available	1	N/A	SRR7204418			PRJNA315192		1.3.195.450.613	No	No	0	1	0	Absent	3.7.29.1.4	3	Global III VN2.KH1	Strong	ND	ND	Absent	Absent	Present	Absent	Absent	Absent	Absent	Absent	Present	Absent	Present	Absent	Absent	Absent	Absent	Absent	Absent	Absent	Absent	Absent	Absent
SRR7204398	ESC_EB4246AA_AS	2017	M	> 60	England	Yes	Asia	Available	1	N/A	SRR7204398			PRJNA315192		1.1.1.338.452	No	No	1	1	0	Present	3.6.1.1	3	CipR	Strong	ND	ND	Absent	Absent	Absent	Absent	Absent	Present	Absent	Absent	Present	Absent	Present	Absent	Absent	Absent	Absent	Absent	Absent	Absent	Absent	Absent	Absent
SRR7204394	ESC_EB4247AA_AS	2017	M	16 - 60	England	Unknown	N/A	Available	1	N/A	SRR7204394			PRJNA315192		1.3.6.31.35	No	No	0	1	0	Absent	3.7.29.1.2	3	Global III VN2.MSM2	Strong	ND	ND	Absent	Absent	Present	Absent	Absent	Absent	Absent	Absent	Present	Absent	Present	Absent	Absent	Absent	Absent	Absent	Absent	Absent	Absent	Absent	Absent
SRR7204393	ESC_EB4248AA_AS	2016	M	< 16	England	No	N/A	Available	1	N/A	SRR7204393			PRJNA315192		1.1.1.307.1058	No	No	1	1	1	Present	3.6.1.1	3	CipR	Strong	ND	ND	Absent	Absent	Absent	Absent	Absent	Present	Absent	Absent	Present	Absent	Present	Absent	Absent	Absent	Absent	Absent	Absent	Absent	Absent	Absent	Absent
SRR7204390	ESC_EB4249AA_AS	2017	M	> 60	England	Unknown	N/A	Available	1	N/A	SRR7204390			PRJNA315192		1.1.29.49.1133	No	No	0	0	0	Absent	3.6.3	3	Central Asia III	Strong	ND	ND	Absent	Absent	Absent	Absent	Absent	Present	Absent	Absent	Present	Absent	Present	Absent	Absent	Absent	Absent	Present	Absent	Absent	Absent	Absent	Absent
SRR7204386	ESC_SA2602AA_AS	2017	F	16 - 60	England	Yes	Asia	Available	1	N/A	SRR7204386			PRJNA315192		1.3.167.669.1097	No	No	0	0	0	Absent	3.7.11	3	Global III	Strong	ND	ND	Absent	Absent	Present	Absent	Absent	Present	Absent	Absent	Present	Absent	Present	Absent	Absent	Absent	Absent	Absent	Absent	Absent	Absent	Absent	Absent
SRR7204380	ESC_EB4250AA_AS	2018	M	16 - 60	England	Unknown	N/A	Available	1	N/A	SRR7204380			PRJNA315192		1.1.126.791.1327	No	No	0	1	0	Absent	3.6.1	3	CipR_parent	Strong	ND	ND	Absent	Absent	Present	Absent	Absent	Present	Absent	Absent	Present	Absent	Present	Absent	Absent	Absent	Absent	Absent	Absent	Absent	Absent	Absent	Absent
SRR7204367	ESC_EB4251AA_AS	2016	F	16 - 60	England	Yes	Africa	Available	1	N/A	SRR7204367			PRJNA315192		1.1.43.282.371	No	No	0	0	0	Absent	3.6.2	3	Central Asia III	Strong	ND	ND	Absent	Absent	Absent	Absent	Absent	Present	Absent	Absent	Present	Absent	Present	Absent	Absent	Absent	Absent	Absent	Absent	Absent	Absent	Absent	Absent
SRR7204364	ESC_SA2595AA_AS	2018	M	16 - 60	England	Unknown	N/A	Available	1	N/A	SRR7204364			PRJNA315192		1.1.1.265.1381	No	No	1	1	1	Present	3.6.1.1	3	CipR	Strong	ND	ND	Absent	Absent	Absent	Absent	Absent	Present	Absent	Absent	Present	Absent	Present	Absent	Absent	Absent	Absent	Absent	Absent	Absent	Absent	Absent	Absent
SRR7204354	ESC_EB4252AA_AS	2017	M	16 - 60	England	No	N/A	Available	1	N/A	SRR7204354			PRJNA315192		1.1.1.1.21	No	Yes	1	1	1	Present	3.6.1.1.2	3	CipR.MSM5	Strong	ND	ND	Absent	Absent	Absent	Absent	Present	Present	Absent	Absent	Present	Absent	Present	Absent	Absent	Absent	Absent	Absent	Absent	Absent	Absent	Absent	Absent
SRR7204347	ESC_EB4253AA_AS	2017	F	16 - 60	England	Yes	Unknown	Available	1	N/A	SRR7204347			PRJNA315192		1.1.1.1.1296	No	No	1	1	1	Present	3.6.1.1	3	CipR	Strong	ND	ND	Absent	Absent	Absent	Absent	Absent	Present	Absent	Absent	Present	Absent	Present	Absent	Absent	Absent	Absent	Absent	Absent	Absent	Absent	Absent	Absent
SRR7204346	ESC_EB4254AA_AS	2017	F	16 - 60	England	Unknown	N/A	Available	1	N/A	SRR7204346			PRJNA315192		1.1.1.38.1057	No	No	0	1	0	Absent	3.6.1	3	CipR_parent	Strong	ND	ND	Absent	Absent	Absent	Absent	Absent	Present	Absent	Absent	Present	Absent	Present	Absent	Absent	Absent	Absent	Absent	Absent	Absent	Absent	Absent	Absent
SRR7204326	ESC_SA2585AA_AS	2016	F	> 60	England	Yes	Unknown	Available	1	N/A	SRR7204326			PRJNA315192		1.3.212.493.707	No	No	0	0	0	Absent	3.7.11	3	Global III	Strong	ND	ND	Absent	Absent	Present	Absent	Absent	Present	Absent	Absent	Present	Absent	Present	Absent	Absent	Absent	Absent	Absent	Absent	Absent	Absent	Absent	Absent
SRR7204325	ESC_EB4255AA_AS	2018	F	16 - 60	England	Yes	Asia	Available	1	N/A	SRR7204325			PRJNA315192		2.75.164.802.1376	No	No	0	0	1	Absent	2.4.3	2		Strong	ND	ND	Absent	Absent	Absent	Absent	Absent	Present	Absent	Absent	Present	Absent	Present	Absent	Absent	Absent	Absent	Absent	Absent	Absent	Absent	Absent	Absent
SRR7204317	ESC_EB4256AA_AS	2017	F	16 - 60	England	Yes	Asia	Available	1	N/A	SRR7204317			PRJNA315192		1.1.29.49.58	No	No	0	0	0	Absent	3.6.3	3	Central Asia III	Strong	ND	ND	Absent	Absent	Absent	Absent	Absent	Present	Absent	Absent	Present	Absent	Present	Absent	Absent	Absent	Absent	Absent	Absent	Absent	Absent	Absent	Absent
SRR7204306	ESC_SA2578AA_AS	2017	F	16 - 60	England	Yes	Asia	Available	1	N/A	SRR7204306			PRJNA315192		1.3.79.271.324	No	No	0	0	0	Absent	3.7.30.1	3	Global III Middle East III	Strong	ND	ND	Absent	Absent	Present	Absent	Absent	Present	Absent	Absent	Absent	Absent	Absent	Absent	Absent	Absent	Absent	Absent	Absent	Absent	Absent	Absent	Absent
SRR7204299	ESC_EB4257AA_AS	2017	F	16 - 60	England	Unknown	N/A	Available	1	N/A	SRR7204299			PRJNA315192		1.1.70.707.1159	No	No	0	1	0	Absent	3.6.1	3	CipR_parent	Strong	ND	ND	Absent	Absent	Absent	Absent	Absent	Present	Absent	Absent	Present	Absent	Present	Absent	Absent	Absent	Absent	Present	Absent	Absent	Absent	Absent	Absent
SRR7204248	ESC_EB4258AA_AS	2017	F	< 16	England	Yes	Asia	Available	1	N/A	SRR7204248			PRJNA315192		1.1.1.763.1259	No	No	1	1	1	Present	3.6.1.1	3	CipR	Strong	ND	ND	Absent	Absent	Absent	Absent	Absent	Present	Absent	Absent	Present	Absent	Present	Absent	Absent	Absent	Absent	Absent	Absent	Absent	Absent	Absent	Absent
SRR7204245	ESC_EB4259AA_AS	2017	F	16 - 60	England	Unknown	N/A	Available	1	N/A	SRR7204245			PRJNA315192		1.1.43.703.1152	No	No	0	0	0	Absent	3.6.2	3	Central Asia III	Strong	ND	ND	Absent	Absent	Absent	Absent	Absent	Present	Absent	Absent	Present	Absent	Present	Absent	Absent	Absent	Absent	Absent	Absent	Absent	Absent	Absent	Absent
SRR7204244	ESC_EB4260AA_AS	2017	M	16 - 60	England	No	N/A	Available	1	N/A	SRR7204244			PRJNA315192		1.3.6.31.1085	No	No	0	1	0	Absent	3.7.29.1.2	3	Global III VN2.MSM2	Strong	ND	ND	Absent	Absent	Present	Absent	Absent	Absent	Absent	Absent	Present	Absent	Present	Absent	Absent	Absent	Absent	Absent	Absent	Absent	Absent	Absent	Absent
SRR7204243	ESC_EB4261AA_AS	2016	M	< 16	England	Yes	Africa	Available	1	N/A	SRR7204243			PRJNA315192		2.143.198.462.637	No	No	0	0	0	Absent	2.5.1	2		Strong	ND	ND	Absent	Absent	Present	Absent	Absent	Present	Absent	Absent	Absent	Absent	Absent	Absent	Absent	Absent	Absent	Absent	Absent	Absent	Absent	Absent	Absent
SRR7204212	ESC_EB4262AA_AS	2016	F	< 16	England	Unknown	N/A	Available	1	N/A	SRR7204212			PRJNA315192		12.185.283.589.891	No	No	0	0	0	Absent	2.1.7	2		Strong	ND	ND	Absent	Absent	Absent	Absent	Absent	Present	Absent	Absent	Present	Absent	Present	Absent	Absent	Absent	Absent	Absent	Absent	Absent	Absent	Absent	Absent
SRR7204210	ESC_EB4263AA_AS	2017	F	16 - 60	England	Yes	Asia	Available	1	N/A	SRR7204210			PRJNA315192		1.1.1.276.332	No	No	1	1	1	Present	3.6.1.1	3	CipR	Strong	ND	ND	Absent	Absent	Absent	Absent	Absent	Present	Absent	Absent	Absent	Absent	Absent	Absent	Absent	Absent	Absent	Absent	Absent	Absent	Absent	Absent	Absent
SRR7223159	ESC_EB4264AA_AS	2017	F	> 60	England	Yes	Asia	Available	1	N/A	SRR7223159			PRJNA315192		2.75.176.795.1333	No	No	0	0	0	Absent	2.7.4	2		Strong	ND	ND	Absent	Absent	Present	Absent	Absent	Present	Absent	Absent	Present	Absent	Present	Absent	Absent	Absent	Absent	Absent	Absent	Absent	Absent	Absent	Absent
SRR7223154	ESC_SA3104AA_AS	2016	F	16 - 60	England	Yes	Unknown	Available	1	N/A	SRR7223154			PRJNA315192		1.38.203.476.712	No	No	0	0	0	Absent	3.7.7	3	Global III	Strong	ND	ND	Absent	Absent	Present	Absent	Absent	Present	Absent	Absent	Present	Absent	Present	Absent	Absent	Absent	Absent	Absent	Absent	Absent	Absent	Absent	Absent
SRR7223150	ESC_SA3102AA_AS	2017	F	16 - 60	England	No	N/A	Available	1	N/A	SRR7223150			PRJNA315192		1.1.1.739.1216	No	No	1	1	1	Present	3.6.1.1	3	CipR	Strong	ND	ND	Absent	Absent	Absent	Absent	Absent	Present	Absent	Absent	Absent	Absent	Absent	Absent	Absent	Absent	Absent	Absent	Absent	Absent	Absent	Absent	Absent
SRR7223146	ESC_SA3100AA_AS	2017	M	16 - 60	England	Unknown	N/A	Available	1	N/A	SRR7223146			PRJNA315192		1.3.11.16.153	No	No	0	0	0	Absent	3.7.18	3	Global III	Strong	ND	ND	Absent	Absent	Present	Absent	Absent	Present	Absent	Absent	Present	Absent	Present	Absent	Absent	Absent	Absent	Absent	Absent	Absent	Absent	Absent	Absent
SRR7223145	ESC_EB4265AA_AS	2017	M	16 - 60	England	Yes	Unknown	Available	1 and 2	1	SRR7223145			PRJNA315192		1.1.1.1.377	Yes	Yes	1	1	1	Present	3.6.1.1.2	3	CipR.MSM5	Strong	ND	ND	Absent	Absent	Absent	Absent	Present	Present	Absent	Absent	Present	Absent	Present	Absent	Absent	Absent	Absent	Absent	Absent	Absent	Absent	Absent	Absent
SRR7223143	ESC_EB4266AA_AS	2017	M	16 - 60	England	No	N/A	Available	1	N/A	SRR7223143			PRJNA315192		1.3.6.31.35	No	No	0	1	0	Absent	3.7.29.1.2	3	Global III VN2.MSM2	Strong	ND	ND	Absent	Absent	Present	Absent	Absent	Absent	Absent	Absent	Present	Absent	Present	Absent	Absent	Absent	Absent	Absent	Absent	Absent	Absent	Absent	Absent
SRR7223141	ESC_EB4267AA_AS	2018	M	16 - 60	England	Unknown	N/A	Available	1 and 2	3	SRR7223141			PRJNA315192		1.1.1.1.377	Yes	Yes	1	1	1	Present	3.6.1.1.2	3	CipR.MSM5	Strong	ND	ND	Absent	Absent	Absent	Absent	Present	Present	Absent	Absent	Absent	Absent	Absent	Absent	Absent	Absent	Absent	Absent	Absent	Absent	Absent	Absent	Absent
SRR7223140	ESC_SA3096AA_AS	2017	F	16 - 60	England	Yes	Africa	Available	1	N/A	SRR7223140			PRJNA315192		1.111.368.745.1226	No	No	0	0	0	Absent	3.7.9	3	Global III	Strong	ND	ND	Absent	Absent	Present	Absent	Absent	Present	Absent	Absent	Present	Absent	Present	Absent	Absent	Absent	Absent	Absent	Absent	Absent	Absent	Absent	Absent
SRR7223125	ESC_EB4268AA_AS	2017	M	< 16	England	Yes	Asia	Available	1	N/A	SRR7223125			PRJNA315192		1.1.29.49.572	No	No	0	0	0	Absent	3.6.3	3	Central Asia III	Strong	ND	ND	Absent	Absent	Absent	Absent	Absent	Present	Absent	Absent	Present	Absent	Present	Absent	Absent	Absent	Absent	Absent	Absent	Absent	Absent	Absent	Absent
SRR7223122	ESC_SA3089AA_AS	2016	M	16 - 60	England	Yes	North America	Available	1	N/A	SRR7223122			PRJNA315192		1.3.11.16.1079	No	No	0	0	0	Absent	3.7.18	3	Global III	Strong	ND	ND	Absent	Absent	Present	Absent	Absent	Present	Absent	Absent	Present	Absent	Present	Absent	Absent	Absent	Absent	Absent	Absent	Absent	Absent	Absent	Absent
SRR7223120	ESC_EB4269AA_AS	2017	M	> 60	England	No	N/A	Available	1	N/A	SRR7223120			PRJNA315192		1.1.1.38.336	No	No	0	1	0	Absent	3.6.1	3	CipR_parent	Strong	ND	ND	Absent	Absent	Absent	Absent	Absent	Present	Absent	Absent	Present	Absent	Present	Absent	Absent	Absent	Absent	Absent	Absent	Absent	Absent	Absent	Absent
SRR7223119	ESC_EB4270AA_AS	2018	M	16 - 60	England	Yes	Asia	Available	1	N/A	SRR7223119			PRJNA315192		1.1.1.818.1384	No	No	1	1	1	Present	3.6.1.1	3	CipR	Strong	ND	ND	Absent	Absent	Absent	Absent	Absent	Present	Absent	Absent	Present	Absent	Present	Absent	Absent	Absent	Absent	Absent	Absent	Absent	Absent	Absent	Absent
SRR7223117	ESC_SA3086AA_AS	2017	F	16 - 60	England	Yes	Africa	Available	1	N/A	SRR7223117			PRJNA315192		1.3.3.3.14	No	No	0	0	0	Absent	3.7.25	3	MSM4	Strong	ND	ND	Absent	Absent	Present	Absent	Absent	Present	Absent	Absent	Present	Absent	Present	Absent	Absent	Absent	Absent	Absent	Absent	Absent	Absent	Absent	Absent
SRR7223115	ESC_EB4271AA_AS	2017	F	> 60	England	Unknown	N/A	Available	1	N/A	SRR7223115			PRJNA315192		1.1.29.49.547	No	No	0	0	0	Absent	3.6.3	3	Central Asia III	Strong	ND	ND	Absent	Absent	Absent	Absent	Absent	Present	Absent	Absent	Present	Absent	Present	Absent	Absent	Absent	Absent	Present	Absent	Absent	Absent	Absent	Absent
SRR7223114	ESC_EB4272AA_AS	2017	M	16 - 60	England	Unknown	N/A	Available	1 and 2	3	SRR7223114			PRJNA315192		1.1.1.1.377	Yes	Yes	1	1	1	Present	3.6.1.1.2	3	CipR.MSM5	Strong	ND	ND	Absent	Absent	Absent	Absent	Present	Present	Absent	Absent	Present	Absent	Present	Absent	Absent	Absent	Absent	Absent	Absent	Absent	Absent	Absent	Absent
SRR7223111	ESC_EB4273AA_AS	2018	M	16 - 60	England	Unknown	N/A	Available	1 and 2	3	SRR7223111			PRJNA315192		1.1.1.1.377	Yes	Yes	1	1	1	Present	3.6.1.1.2	3	CipR.MSM5	Strong	ND	ND	Absent	Absent	Absent	Absent	Present	Present	Absent	Absent	Present	Absent	Present	Absent	Absent	Absent	Absent	Absent	Absent	Absent	Absent	Absent	Absent
SRR7223108	ESC_EB4274AA_AS	2016	M	16 - 60	England	Unknown	N/A	Available	1	N/A	SRR7223108			PRJNA315192		1.3.6.31.35	No	No	0	1	0	Absent	3.7.29.1.2	3	Global III VN2.MSM2	Strong	ND	ND	Absent	Absent	Present	Absent	Absent	Absent	Absent	Absent	Present	Absent	Present	Absent	Absent	Absent	Absent	Absent	Absent	Absent	Absent	Absent	Absent
SRR7223107	ESC_EB4275AA_AS	2018	M	< 16	England	No	N/A	Available	1	N/A	SRR7223107			PRJNA315192		1.1.29.49.1361	No	No	0	0	0	Absent	3.6.3	3	Central Asia III	Strong	ND	ND	Absent	Absent	Absent	Absent	Absent	Present	Absent	Absent	Present	Absent	Present	Absent	Absent	Absent	Absent	Absent	Absent	Absent	Absent	Absent	Absent
SRR7223106	ESC_SA3080AA_AS	2017	F	16 - 60	England	Yes	North America	Available	1	N/A	SRR7223106			PRJNA315192		1.3.11.16.153	No	No	0	0	0	Absent	3.7.18	3	Global III	Strong	ND	ND	Absent	Absent	Present	Absent	Absent	Present	Absent	Absent	Absent	Absent	Absent	Absent	Absent	Absent	Absent	Absent	Absent	Absent	Absent	Absent	Absent
SRR7223097	ESC_EB4276AA_AS	2017	F	16 - 60	England	Yes	Asia	Available	1	N/A	SRR7223097			PRJNA315192		1.1.1.38.693	No	No	0	1	0	Absent	3.6.1	3	CipR_parent	Strong	ND	ND	Absent	Absent	Absent	Absent	Absent	Present	Absent	Absent	Present	Absent	Present	Absent	Absent	Absent	Absent	Absent	Absent	Absent	Absent	Absent	Absent
SRR7223090	ESC_SA3073AA_AS	2017	M	16 - 60	England	Yes	Asia	Available	1	N/A	SRR7223090			PRJNA315192		1.1.1.790.1323	No	No	1	1	1	Present	3.6.1.1.1	3	CipR.SEA	Strong	ND	ND	Absent	Absent	Absent	Absent	Absent	Present	Absent	Absent	Present	Absent	Present	Absent	Absent	Absent	Absent	Absent	Absent	Absent	Absent	Absent	Absent
SRR7223087	ESC_SA3071AA_AS	2017	F	16 - 60	England	Yes	Africa	Available	1	N/A	SRR7223087			PRJNA315192		1.113.352.700.1145	No	No	0	0	0	Absent	3.7	3	Global III	Strong	ND	ND	Absent	Absent	Present	Absent	Absent	Present	Absent	Absent	Present	Absent	Present	Absent	Absent	Absent	Absent	Absent	Absent	Absent	Absent	Absent	Absent
SRR7223080	ESC_EB4278AA_AS	2017	M	16 - 60	England	No	N/A	Available	1	N/A	SRR7223080			PRJNA315192		1.1.1.1.21	No	Yes	1	1	1	Present	3.6.1.1.2	3	CipR.MSM5	Strong	ND	ND	Absent	Absent	Absent	Absent	Present	Present	Absent	Absent	Present	Absent	Present	Absent	Absent	Absent	Absent	Absent	Absent	Absent	Absent	Absent	Absent
SRR7223075	ESC_EB4279AA_AS	2016	F	< 16	England	Unknown	N/A	Available	1	N/A	SRR7223075			PRJNA315192		1.1.29.49.619	No	No	0	0	0	Absent	3.6.3	3	Central Asia III	Strong	ND	ND	Absent	Absent	Absent	Absent	Absent	Present	Absent	Absent	Present	Absent	Present	Absent	Present	Absent	Absent	Absent	Absent	Absent	Absent	Absent	Absent
SRR7223074	ESC_EB4280AA_AS	2017	M	> 60	England	Yes	Asia	Available	1	N/A	SRR7223074			PRJNA315192		1.1.29.49.1148	No	No	0	0	0	Absent	3.6.3	3	Central Asia III	Strong	ND	ND	Absent	Absent	Absent	Absent	Absent	Present	Absent	Absent	Present	Absent	Present	Absent	Absent	Absent	Absent	Present	Absent	Absent	Absent	Absent	Absent
SRR7223070	ESC_SA3059AA_AS	2018	F	16 - 60	England	Yes	Africa	Available	1	N/A	SRR7223070			PRJNA315192		1.3.3.3.341	No	No	0	0	0	Absent	3.7.25	3	MSM4	Strong	ND	ND	Absent	Absent	Present	Absent	Absent	Present	Absent	Absent	Present	Absent	Present	Absent	Absent	Absent	Absent	Present	Absent	Absent	Absent	Absent	Absent
SRR7223061	ESC_SA3053AA_AS	2017	F	16 - 60	England	Yes	Asia	Available	1	N/A	SRR7223061			PRJNA315192		1.218.369.746.1227	No	No	0	0	0	Absent	3.7.10	3	Global III	Strong	ND	ND	Absent	Absent	Present	Absent	Absent	Present	Absent	Absent	Present	Absent	Present	Absent	Absent	Absent	Absent	Absent	Absent	Absent	Absent	Absent	Absent
SRR7223060	ESC_SA3052AA_AS	2017	M	< 16	England	Yes	Europe	Available	1	N/A	SRR7223060			PRJNA315192		1.3.4.461.704	No	No	0	0	0	Absent	3.7.30.4.1	3	Global III OJC	Strong	ND	ND	Absent	Absent	Present	Absent	Absent	Present	Absent	Absent	Absent	Absent	Absent	Absent	Absent	Absent	Absent	Absent	Absent	Absent	Absent	Absent	Absent
SRR7223058	ESC_SA3050AA_AS	2018	M	16 - 60	England	Yes	Asia	Available	1	N/A	SRR7223058			PRJNA315192		1.1.1.391.523	No	No	1	1	1	Present	3.6.1.1.3	3	CipR	Strong	ND	ND	Absent	Absent	Absent	Absent	Absent	Present	Absent	Absent	Present	Absent	Present	Absent	Absent	Absent	Absent	Absent	Absent	Absent	Absent	Absent	Absent
SRR7223055	ESC_EB4281AA_AS	2017	F	16 - 60	England	Yes	Asia	Available	1	N/A	SRR7223055			PRJNA315192		1.1.1.1.592	No	No	1	1	1	Present	3.6.1.1	3	CipR	Strong	ND	ND	Absent	Absent	Absent	Absent	Absent	Present	Absent	Absent	Present	Absent	Present	Absent	Absent	Absent	Absent	Absent	Absent	Absent	Absent	Absent	Absent
SRR7223046	ESC_EB4282AA_AS	2017	M	16 - 60	England	Unknown	N/A	Available	1	N/A	SRR7223046			PRJNA315192		1.1.1.699.1209	No	No	1	1	1	Present	3.6.1.1	3	CipR	Strong	ND	ND	Absent	Absent	Absent	Absent	Absent	Present	Absent	Absent	Present	Absent	Present	Absent	Absent	Absent	Absent	Absent	Absent	Absent	Absent	Absent	Absent
SRR7223037	ESC_SA3039AA_AS	2017	F	< 16	England	No	N/A	Available	1	N/A	SRR7223037			PRJNA315192		1.3.4.461.704	No	No	0	0	0	Absent	3.7.30.4.1	3	Global III OJC	Strong	ND	ND	Absent	Absent	Present	Absent	Absent	Present	Absent	Absent	Absent	Absent	Absent	Absent	Absent	Absent	Absent	Absent	Absent	Absent	Absent	Absent	Absent
SRR7223032	ESC_SA3036AA_AS	2017	M	< 16	England	Unknown	N/A	Available	1	N/A	SRR7223032			PRJNA315192		1.3.4.461.638	No	No	0	0	0	Absent	3.7.30.4.1	3	Global III OJC	Strong	ND	ND	Absent	Absent	Present	Absent	Absent	Present	Absent	Absent	Absent	Absent	Absent	Absent	Absent	Absent	Absent	Absent	Absent	Absent	Absent	Absent	Absent
SRR7221327	ESC_EB4284AA_AS	2018	F	< 16	England	Yes	Africa	Available	1	N/A	SRR7221327			PRJNA315192		1.225.395.815.1378	No	No	0	0	0	Absent	3.6.4	3	Central Asia III	Strong	ND	ND	Absent	Absent	Absent	Absent	Absent	Present	Absent	Absent	Present	Absent	Present	Absent	Absent	Absent	Absent	Absent	Absent	Absent	Absent	Absent	Absent
SRR7221323	ESC_EB4285AA_AS	2017	F	> 60	England	Yes	Asia	Available	1	N/A	SRR7221323			PRJNA315192		1.1.1.1.1324	No	No	1	1	1	Present	3.6.1.1	3	CipR	Strong	ND	ND	Absent	Absent	Absent	Absent	Absent	Present	Absent	Absent	Present	Absent	Present	Absent	Absent	Absent	Absent	Absent	Absent	Absent	Absent	Absent	Absent
SRR7221294	ESC_SA3029AA_AS	2017	M	16 - 60	England	Unknown	N/A	Available	1	N/A	SRR7221294			PRJNA315192		1.3.3.9.56	No	No	0	0	0	Absent	3.7.25	3	MSM4	Strong	ND	ND	Absent	Absent	Present	Absent	Absent	Present	Absent	Absent	Absent	Absent	Absent	Absent	Absent	Absent	Absent	Absent	Absent	Absent	Absent	Absent	Absent
SRR7221288	ESC_EB4286AA_AS	2016	F	> 60	England	Yes	Asia	Available	1	N/A	SRR7221288			PRJNA315192		1.1.1.27.714	No	No	1	1	0	Present	3.6.1.1	3	CipR	Strong	ND	ND	Absent	Absent	Absent	Absent	Absent	Present	Absent	Absent	Present	Absent	Present	Absent	Absent	Absent	Absent	Absent	Absent	Absent	Absent	Absent	Absent
SRR7221279	ESC_SA3019AA_AS	2016	F	16 - 60	England	Unknown	N/A	Available	1	N/A	SRR7221279			PRJNA315192		1.1.1.276.1055	No	No	1	1	1	Present	3.6.1.1	3	CipR	Strong	ND	ND	Absent	Absent	Absent	Absent	Absent	Present	Absent	Absent	Present	Absent	Present	Absent	Absent	Absent	Absent	Absent	Absent	Absent	Absent	Absent	Absent
SRR7221277	ESC_SA3018AA_AS	2016	F	16 - 60	England	Yes	North America	Available	1	N/A	SRR7221277			PRJNA315192		1.3.11.16.153	No	No	0	0	0	Absent	3.7.18	3	Global III	Strong	ND	ND	Absent	Absent	Present	Absent	Absent	Present	Absent	Absent	Present	Absent	Present	Absent	Absent	Absent	Absent	Absent	Absent	Absent	Absent	Absent	Absent
SRR7221276	ESC_EB4288AA_AS	2017	M	16 - 60	England	No	N/A	Available	1	N/A	SRR7221276			PRJNA315192		1.1.1.1.546	No	Yes	1	1	1	Present	3.6.1.1.2	3	CipR.MSM5	Strong	ND	ND	Absent	Absent	Absent	Absent	Present	Present	Absent	Absent	Present	Absent	Present	Absent	Absent	Absent	Absent	Absent	Absent	Absent	Absent	Absent	Absent
SRR7221275	ESC_SA3016AA_AS	2016	F	16 - 60	England	Unknown	N/A	Available	1	N/A	SRR7221275			PRJNA315192		1.52.80.647.1043	No	No	0	0	0	Absent	3.7.26	3	Global III	Strong	ND	ND	Absent	Absent	Present	Absent	Absent	Present	Absent	Absent	Absent	Absent	Absent	Absent	Absent	Absent	Absent	Absent	Absent	Absent	Absent	Absent	Absent
SRR7221274	ESC_SA3015AA_AS	2017	M	> 60	England	No	N/A	Available	1	N/A	SRR7221274			PRJNA315192		1.3.3.3.109	No	No	0	0	0	Absent	3.7.25	3	MSM4	Strong	ND	ND	Absent	Absent	Present	Absent	Absent	Present	Absent	Absent	Present	Absent	Present	Absent	Absent	Absent	Absent	Present	Absent	Absent	Absent	Absent	Absent
SRR7221267	ESC_EB4289AA_AS	2016	F	< 16	England	No	N/A	Available	1	N/A	SRR7221267			PRJNA315192		1.1.29.49.558	No	No	0	0	0	Absent	3.6.3	3	Central Asia III	Strong	ND	ND	Absent	Absent	Absent	Absent	Absent	Present	Absent	Absent	Present	Absent	Present	Absent	Absent	Absent	Absent	Present	Absent	Absent	Absent	Absent	Absent
SRR7221262	ESC_EB4290AA_AS	2017	M	16 - 60	England	Unknown	N/A	Available	1	N/A	SRR7221262			PRJNA315192		1.3.6.31.35	No	No	0	1	0	Absent	3.7.29.1.2	3	Global III VN2.MSM2	Strong	ND	ND	Absent	Absent	Present	Absent	Absent	Absent	Absent	Absent	Present	Absent	Present	Absent	Absent	Absent	Absent	Absent	Absent	Absent	Absent	Absent	Absent
SRR7221259	ESC_EB4291AA_AS	2016	M	16 - 60	England	Yes	North America	Available	1	N/A	SRR7221259			PRJNA315192		1.1.10.15.682	No	No	0	1	0	Absent	3.6.1	3	CipR_parent	Strong	ND	ND	Absent	Absent	Present	Present	Absent	Present	Absent	Absent	Present	Present	Present	Absent	Absent	Absent	Absent	Absent	Absent	Absent	Absent	Absent	Absent
SRR7221254	ESC_SA3008AA_AS	2016	M	16 - 60	England	Yes	North America	Available	1	N/A	SRR7221254			PRJNA315192		1.3.3.3.46	No	No	0	0	0	Absent	3.7.25	3	MSM4	Strong	ND	ND	Absent	Absent	Present	Absent	Absent	Present	Absent	Absent	Absent	Absent	Absent	Absent	Absent	Absent	Absent	Absent	Absent	Absent	Absent	Absent	Absent
SRR7221253	ESC_SA3007AA_AS	2017	F	< 16	England	No	N/A	Available	1	N/A	SRR7221253			PRJNA315192		1.3.344.679.1114	No	No	0	0	0	Absent	3.7.30.4.1	3	Global III OJC	Strong	ND	ND	Absent	Absent	Present	Absent	Absent	Present	Absent	Absent	Absent	Absent	Absent	Absent	Absent	Absent	Absent	Absent	Absent	Absent	Absent	Absent	Absent
SRR7221249	ESC_SA3005AA_AS	2017	F	16 - 60	England	No	N/A	Available	1	N/A	SRR7221249			PRJNA315192		1.3.4.461.704	No	No	0	0	0	Absent	3.7.30.4.1	3	Global III OJC	Strong	ND	ND	Absent	Absent	Present	Absent	Absent	Present	Absent	Absent	Absent	Absent	Absent	Absent	Absent	Absent	Absent	Absent	Absent	Absent	Absent	Absent	Absent
SRR7221248	ESC_EB4292AA_AS	2017	F	< 16	England	Yes	Africa	Available	1	N/A	SRR7221248			PRJNA315192		1.1.377.768.1272	No	No	0	0	0	Absent	3.6.2	3	Central Asia III	Strong	ND	ND	Absent	Absent	Absent	Absent	Absent	Present	Absent	Absent	Absent	Absent	Absent	Absent	Absent	Absent	Absent	Absent	Absent	Absent	Absent	Absent	Absent
SRR7221247	ESC_EB4293AA_AS	2017	M	< 16	England	Yes	Asia	Available	1	N/A	SRR7221247			PRJNA315192		1.1.29.49.547	No	No	0	0	0	Absent	3.6.3	3	Central Asia III	Strong	ND	ND	Absent	Absent	Absent	Absent	Absent	Present	Absent	Absent	Present	Absent	Present	Absent	Absent	Absent	Absent	Present	Absent	Absent	Absent	Absent	Absent
SRR7221239	ESC_SA2999AA_AS	2017	F	< 16	England	Unknown	N/A	Available	1	N/A	SRR7221239			PRJNA315192		1.3.4.717.1183	No	No	0	0	0	Absent	3.7.30.4.1	3	Global III OJC	Strong	ND	ND	Absent	Absent	Present	Absent	Absent	Present	Absent	Absent	Absent	Absent	Absent	Absent	Absent	Absent	Absent	Absent	Absent	Absent	Absent	Absent	Absent
SRR7221234	ESC_EB4294AA_AS	2017	M	16 - 60	England	Unknown	N/A	Available	1	N/A	SRR7221234			PRJNA315192		1.1.1.1.546	No	Yes	1	1	1	Present	3.6.1.1.2	3	CipR.MSM5	Strong	ND	ND	Absent	Absent	Absent	Absent	Absent	Present	Absent	Absent	Present	Absent	Present	Absent	Absent	Absent	Absent	Absent	Absent	Absent	Absent	Absent	Absent
SRR7221231	ESC_EB4295AA_AS	2017	M	16 - 60	England	Yes	Asia	Available	1	N/A	SRR7221231			PRJNA315192		1.1.1.38.693	No	No	0	1	0	Absent	3.6.1	3	CipR_parent	Strong	ND	ND	Absent	Absent	Absent	Absent	Absent	Present	Absent	Absent	Present	Absent	Present	Absent	Absent	Absent	Absent	Absent	Absent	Absent	Absent	Absent	Absent
SRR7221230	ESC_EB4296AA_AS	2017	F	16 - 60	England	Unknown	N/A	Available	1	N/A	SRR7221230			PRJNA315192		1.1.29.49.1148	No	No	0	0	0	Absent	3.6.3	3	Central Asia III	Strong	ND	ND	Absent	Absent	Absent	Absent	Absent	Present	Absent	Absent	Present	Absent	Present	Absent	Absent	Absent	Absent	Present	Absent	Absent	Absent	Absent	Absent
SRR7221224	ESC_EB4297AA_AS	2018	M	< 16	England	Unknown	N/A	Available	1	N/A	SRR7221224			PRJNA315192		1.1.29.49.1148	No	No	0	0	0	Absent	3.6.3	3	Central Asia III	Strong	ND	ND	Absent	Absent	Absent	Absent	Absent	Present	Absent	Absent	Present	Absent	Present	Absent	Absent	Absent	Absent	Present	Absent	Absent	Absent	Absent	Absent
SRR7221223	ESC_SA2988AA_AS	2017	M	< 16	England	Yes	Africa	Available	1	N/A	SRR7221223			PRJNA315192		1.3.3.3.68	No	No	0	0	0	Absent	3.7.25	3	MSM4	Strong	ND	ND	Absent	Absent	Present	Absent	Absent	Present	Absent	Absent	Present	Absent	Present	Absent	Absent	Absent	Absent	Absent	Absent	Absent	Absent	Absent	Absent
SRR7221222	ESC_SA2987AA_AS	2017	M	> 60	England	Yes	Africa	Available	1	N/A	SRR7221222			PRJNA315192		1.3.3.3.1168	No	No	0	0	0	Absent	3.7.25	3	MSM4	Strong	ND	ND	Absent	Absent	Present	Absent	Absent	Present	Absent	Absent	Present	Absent	Present	Absent	Absent	Absent	Absent	Absent	Absent	Absent	Absent	Absent	Absent
SRR7221218	ESC_SA2985AA_AS	2018	F	> 60	England	No	N/A	Available	1	N/A	SRR7221218			PRJNA315192		1.3.11.150.1355	No	No	0	0	0	Absent	3.7.18	3	Global III	Strong	ND	ND	Absent	Absent	Present	Absent	Absent	Present	Absent	Absent	Present	Absent	Present	Absent	Absent	Absent	Absent	Absent	Absent	Absent	Absent	Absent	Absent
SRR7221208	ESC_SA2982AA_AS	2016	M	16 - 60	England	Unknown	N/A	Available	1	N/A	SRR7221208			PRJNA315192		1.3.6.31.35	No	No	0	1	0	Absent	3.7.29.1.2	3	Global III VN2.MSM2	Strong	ND	ND	Absent	Absent	Present	Absent	Absent	Absent	Absent	Absent	Present	Absent	Present	Absent	Absent	Absent	Absent	Absent	Absent	Absent	Absent	Absent	Absent
SRR7221199	ESC_FB0275AA_AS	2016	M	> 60	England	Unknown	N/A	Available	1	N/A	SRR7221199			PRJNA315192		1.3.6.31.35	No	No	0	1	0	Absent	3.7.29.1.2.1	3	Global III VN2.MSM2.Aus	Strong	ND	ND	Absent	Absent	Present	Absent	Absent	Absent	Absent	Absent	Present	Absent	Present	Absent	Absent	Absent	Absent	Absent	Absent	Absent	Absent	Absent	Absent
SRR7221196	ESC_SA2978AA_AS	2018	M	16 - 60	England	No	N/A	Available	1	N/A	SRR7221196			PRJNA315192		1.3.197.460.1360	No	No	0	1	0	Absent	3.7.29.1.4.1	3	Global III VN2.KH1.Aus	Strong	ND	ND	Absent	Absent	Present	Absent	Absent	Absent	Absent	Absent	Present	Absent	Present	Absent	Absent	Absent	Absent	Absent	Present	Absent	Absent	Absent	Absent
SRR7221195	ESC_SA2977AA_AS	2017	F	16 - 60	England	Unknown	N/A	Available	1	N/A	SRR7221195			PRJNA315192		1.3.3.3.1270	No	No	0	0	0	Absent	3.7.25	3	MSM4	Strong	ND	ND	Absent	Absent	Present	Absent	Absent	Present	Absent	Absent	Present	Absent	Present	Absent	Absent	Absent	Absent	Absent	Absent	Absent	Absent	Absent	Absent
SRR7221194	ESC_EB4298AA_AS	2017	M	> 60	England	Unknown	N/A	Available	1	N/A	SRR7221194			PRJNA315192		1.1.1.1.21	No	Yes	1	1	1	Present	3.6.1.1.2	3	CipR.MSM5	Strong	ND	ND	Absent	Absent	Absent	Absent	Present	Present	Absent	Absent	Present	Absent	Present	Absent	Absent	Absent	Absent	Absent	Absent	Absent	Absent	Absent	Absent
SRR7221189	ESC_SA2974AA_AS	2017	M	16 - 60	England	Unknown	N/A	Available	1	N/A	SRR7221189			PRJNA315192		1.3.58.113.126	No	No	0	0	0	Absent	3.7.16	3	Global III	Strong	ND	ND	Absent	Absent	Present	Absent	Absent	Present	Absent	Absent	Absent	Absent	Absent	Absent	Absent	Absent	Absent	Absent	Absent	Absent	Absent	Absent	Absent
SRR7221187	ESC_SA2972AA_AS	2017	F	16 - 60	England	No	N/A	Available	1	N/A	SRR7221187			PRJNA315192		1.3.3.9.56	No	No	0	0	0	Absent	3.7.25	3	MSM4	Strong	ND	ND	Absent	Absent	Present	Absent	Absent	Present	Absent	Absent	Absent	Absent	Absent	Absent	Absent	Absent	Absent	Absent	Absent	Absent	Absent	Absent	Absent
SRR7221118	ESC_SA2968AA_AS	2017	M	16 - 60	England	Unknown	N/A	Available	1	N/A	SRR7221118			PRJNA315192		1.1.1.391.523	No	No	1	1	1	Present	3.6.1.1.3	3	CipR	Strong	ND	ND	Absent	Absent	Absent	Absent	Absent	Present	Absent	Absent	Present	Absent	Present	Absent	Absent	Absent	Absent	Absent	Absent	Absent	Absent	Absent	Absent
SRR7221108	ESC_EB4299AA_AS	2017	F	16 - 60	England	Yes	Asia	Available	1	N/A	SRR7221108			PRJNA315192		1.1.1.1.587	No	No	1	1	1	Present	3.6.1.1	3	CipR	Strong	ND	ND	Absent	Absent	Absent	Absent	Absent	Present	Absent	Absent	Present	Absent	Present	Absent	Absent	Absent	Absent	Absent	Absent	Absent	Absent	Absent	Absent
SRR7221104	ESC_SA2962AA_AS	2017	M	> 60	England	Yes	North America	Available	1	N/A	SRR7221104			PRJNA315192		1.3.20.44.52	No	No	0	1	0	Absent	3.7.21	3	Global III	Strong	ND	ND	Absent	Absent	Present	Absent	Absent	Present	Absent	Absent	Absent	Absent	Absent	Absent	Absent	Absent	Absent	Absent	Absent	Absent	Absent	Absent	Absent
SRR7221101	ESC_SA2961AA_AS	2017	M	16 - 60	England	Yes	North America	Available	1	N/A	SRR7221101			PRJNA315192		1.3.11.16.153	No	No	0	0	0	Absent	3.7.18	3	Global III	Strong	ND	ND	Absent	Absent	Present	Absent	Absent	Present	Absent	Absent	Present	Absent	Present	Absent	Absent	Absent	Absent	Absent	Absent	Absent	Absent	Absent	Absent
SRR7221099	ESC_SA2960AA_AS	2017	F	16 - 60	England	Yes	Africa	Available	1	N/A	SRR7221099			PRJNA315192		1.3.363.727.1197	No	No	0	0	0	Absent	3.7.10	3	Global III	Strong	ND	ND	Absent	Absent	Present	Absent	Absent	Present	Absent	Absent	Present	Absent	Present	Absent	Absent	Absent	Absent	Absent	Absent	Absent	Absent	Absent	Absent
SRR7221094	ESC_SA2956AA_AS	2017	F	16 - 60	England	Yes	Africa	Available	1	N/A	SRR7221094			PRJNA315192		1.3.327.681.1116	No	No	0	0	0	Absent	3.7.10	3	Global III	Strong	ND	ND	Absent	Absent	Present	Absent	Absent	Present	Absent	Absent	Present	Absent	Present	Absent	Absent	Absent	Absent	Absent	Absent	Absent	Absent	Absent	Absent
SRR7230713	ESC_EB4303AA_AS	2017	M	16 - 60	England	Unknown	N/A	Available	1	N/A	SRR7230713			PRJNA315192		1.1.18.26.30	No	No	0	0	0	Absent	3.6.2	3	Central Asia III	Strong	ND	ND	Absent	Absent	Absent	Absent	Absent	Present	Absent	Absent	Present	Absent	Present	Absent	Absent	Absent	Absent	Absent	Absent	Absent	Absent	Absent	Absent
SRR7230678	ESC_EB4304AA_AS	2016	M	16 - 60	England	Unknown	N/A	Available	1 and 2	1	SRR7230678			PRJNA315192		1.1.1.1.377	Yes	Yes	1	1	1	Present	3.6.1.1.2	3	CipR.MSM5	Strong	ND	ND	Absent	Absent	Absent	Absent	Present	Present	Absent	Absent	Present	Absent	Present	Absent	Absent	Absent	Absent	Absent	Absent	Absent	Absent	Absent	Absent
SRR7230392	ESC_SA3466AA_AS	2016	F	< 16	England	Unknown	N/A	Available	1	N/A	SRR7230392			PRJNA315192		1.3.4.461.681	No	No	0	0	0	Absent	3.7.30.4.1	3	Global III OJC	Strong	ND	ND	Absent	Absent	Present	Absent	Absent	Present	Absent	Absent	Absent	Absent	Absent	Absent	Absent	Absent	Absent	Absent	Absent	Absent	Absent	Absent	Absent
SRR7230391	ESC_EB4305AA_AS	2018	M	16 - 60	England	Unknown	N/A	Available	1	N/A	SRR7230391			PRJNA315192		1.1.1.1.21	No	Yes	1	1	1	Present	3.6.1.1.2	3	CipR.MSM5	Strong	ND	ND	Absent	Absent	Absent	Absent	Present	Present	Absent	Absent	Present	Absent	Present	Absent	Absent	Absent	Absent	Absent	Absent	Absent	Absent	Absent	Absent
SRR7230386	ESC_EB4306AA_AS	2017	M	16 - 60	England	Unknown	N/A	Available	1 and 2	1	SRR7230386			PRJNA315192		1.1.1.1.377	Yes	Yes	1	1	1	Present	3.6.1.1.2	3	CipR.MSM5	Strong	ND	ND	Absent	Absent	Absent	Absent	Present	Present	Absent	Absent	Present	Absent	Present	Absent	Absent	Absent	Absent	Absent	Absent	Absent	Absent	Absent	Absent
SRR7230384	ESC_EB4307AA_AS	2017	F	16 - 60	England	Yes	Unknown	Available	1	N/A	SRR7230384			PRJNA315192		1.1.29.689.1125	No	No	0	0	0	Absent	3.6.3	3	Central Asia III	Strong	ND	ND	Absent	Absent	Absent	Absent	Absent	Present	Absent	Absent	Present	Absent	Present	Absent	Absent	Absent	Absent	Present	Absent	Absent	Absent	Absent	Absent
SRR7230383	ESC_EB4308AA_AS	2018	M	16 - 60	England	Unknown	N/A	Available	1 and 2	3	SRR7230383			PRJNA315192		1.1.1.1.377	Yes	Yes	1	1	1	Present	3.6.1.1.2	3	CipR.MSM5	Strong	ND	ND	Absent	Absent	Absent	Absent	Present	Present	Absent	Absent	Present	Absent	Present	Absent	Absent	Absent	Absent	Absent	Absent	Absent	Absent	Absent	Absent
SRR7230381	ESC_SA3461AA_AS	2017	F	16 - 60	England	Yes	Africa	Available	1	N/A	SRR7230381			PRJNA315192		1.52.364.731.1202	No	No	0	0	0	Absent	3.7.26	3	Global III	Strong	ND	ND	Absent	Absent	Present	Absent	Absent	Present	Absent	Absent	Absent	Absent	Absent	Absent	Absent	Absent	Absent	Absent	Absent	Absent	Absent	Absent	Absent
SRR7230380	ESC_EB4309AA_AS	2018	M	16 - 60	England	No	N/A	Available	1	N/A	SRR7230380			PRJNA315192		1.1.29.49.547	No	No	0	0	0	Absent	3.6.3	3	Central Asia III	Strong	ND	ND	Absent	Absent	Absent	Absent	Absent	Present	Absent	Absent	Present	Absent	Present	Absent	Absent	Absent	Absent	Present	Absent	Absent	Absent	Absent	Absent
SRR7230374	ESC_SA3458AA_AS	2017	M	16 - 60	England	No	N/A	Available	1	N/A	SRR7230374			PRJNA315192		1.3.3.9.56	No	No	0	0	0	Absent	3.7.25	3	MSM4	Strong	ND	ND	Absent	Absent	Present	Absent	Absent	Present	Absent	Absent	Absent	Absent	Absent	Absent	Absent	Absent	Absent	Absent	Absent	Absent	Absent	Absent	Absent
SRR7230373	ESC_SA3457AA_AS	2017	M	< 16	England	No	N/A	Available	1	N/A	SRR7230373			PRJNA315192		1.3.4.461.1244	No	No	0	0	0	Absent	3.7.30.4.1	3	Global III OJC	Strong	ND	ND	Absent	Absent	Present	Absent	Absent	Present	Absent	Absent	Absent	Absent	Absent	Absent	Absent	Absent	Absent	Absent	Absent	Absent	Absent	Absent	Absent
SRR7230354	ESC_SA3453AA_AS	2017	F	16 - 60	England	Yes	Asia	Available	1	N/A	SRR7230354			PRJNA315192		1.1.1.721.1188	No	No	1	1	1	Present	3.6.1.1	3	CipR	Strong	ND	ND	Absent	Absent	Absent	Absent	Absent	Present	Absent	Absent	Present	Absent	Present	Absent	Absent	Absent	Absent	Absent	Absent	Absent	Absent	Absent	Absent
SRR7230345	ESC_EB4310AA_AS	2016	M	16 - 60	England	Unknown	N/A	Available	1	N/A	SRR7230345			PRJNA315192		1.1.1.1.474	No	No	1	1	1	Present	3.6.1.1	3	CipR	Strong	ND	ND	Absent	Absent	Absent	Absent	Absent	Present	Absent	Absent	Absent	Absent	Absent	Absent	Absent	Absent	Absent	Absent	Absent	Absent	Absent	Absent	Absent
SRR7230344	ESC_SA3451AA_AS	2017	M	16 - 60	England	No	N/A	Available	1	N/A	SRR7230344			PRJNA315192		1.113.139.280.1105	No	No	0	0	0	Absent	3.7	3	Global III	Strong	ND	ND	Absent	Absent	Present	Absent	Absent	Present	Absent	Absent	Present	Absent	Present	Absent	Absent	Absent	Absent	Absent	Absent	Absent	Absent	Absent	Absent
SRR7230340	ESC_EB4311AA_AS	2017	F	16 - 60	England	Yes	Africa	Available	1	N/A	SRR7230340			PRJNA315192		1.1.18.26.279	No	No	0	0	0	Absent	3.6.2	3	Central Asia III	Strong	ND	ND	Absent	Absent	Absent	Absent	Absent	Present	Absent	Absent	Present	Absent	Present	Absent	Absent	Absent	Absent	Absent	Absent	Absent	Absent	Absent	Absent
SRR7230335	ESC_SA3446AA_AS	2016	M	> 60	England	Yes	Africa	Available	1	N/A	SRR7230335			PRJNA315192		1.3.33.55.1061	No	No	0	0	0	Absent	3.7.16	3	Global III	Strong	ND	ND	Absent	Absent	Present	Absent	Absent	Present	Absent	Absent	Present	Absent	Present	Absent	Absent	Absent	Absent	Absent	Absent	Absent	Absent	Absent	Absent
SRR7230334	ESC_EB4312AA_AS	2016	M	> 60	England	Yes	Asia	Available	1	N/A	SRR7230334			PRJNA315192		1.1.1.1.713	No	No	1	1	1	Present	3.6.1.1	3	CipR	Strong	ND	ND	Absent	Absent	Absent	Absent	Absent	Present	Absent	Absent	Present	Absent	Present	Absent	Absent	Absent	Absent	Absent	Absent	Absent	Absent	Absent	Absent
SRR7230331	ESC_SA3444AA_AS	2016	F	16 - 60	England	No	N/A	Available	1	N/A	SRR7230331			PRJNA315192		1.1.1.475.672	No	No	1	1	1	Present	3.6.1.1	3	CipR	Strong	ND	ND	Absent	Absent	Absent	Absent	Absent	Present	Absent	Absent	Absent	Absent	Absent	Absent	Absent	Absent	Absent	Absent	Absent	Absent	Absent	Absent	Absent
SRR7230330	ESC_SA3443AA_AS	2018	M	16 - 60	England	Yes	Unknown	Available	1	N/A	SRR7230330			PRJNA315192		1.3.3.9.56	No	No	0	0	0	Absent	3.7.25	3	MSM4	Strong	ND	ND	Absent	Absent	Present	Absent	Absent	Present	Absent	Absent	Absent	Absent	Absent	Absent	Absent	Absent	Absent	Absent	Absent	Absent	Absent	Absent	Absent
SRR7230317	ESC_EB4314AA_AS	2017	F	16 - 60	England	Yes	Africa	Available	1	N/A	SRR7230317			PRJNA315192		1.1.43.703.1152	No	No	0	0	0	Absent	3.6.2	3	Central Asia III	Strong	ND	ND	Absent	Absent	Absent	Absent	Absent	Present	Absent	Absent	Present	Absent	Present	Absent	Absent	Absent	Absent	Absent	Absent	Absent	Absent	Absent	Absent
SRR7230315	ESC_SA3439AA_AS	2017	F	< 16	England	Unknown	N/A	Available	1	N/A	SRR7230315			PRJNA315192		1.3.4.461.1244	No	No	0	0	0	Absent	3.7.30.4.1	3	Global III OJC	Strong	ND	ND	Absent	Absent	Present	Absent	Absent	Present	Absent	Absent	Absent	Absent	Absent	Absent	Absent	Absent	Absent	Absent	Absent	Absent	Absent	Absent	Absent
SRR7230312	ESC_SA3437AA_AS	2017	F	16 - 60	England	Yes	Africa	Available	1	N/A	SRR7230312			PRJNA315192		1.3.3.3.1267	No	No	0	0	0	Absent	3.7.25	3	MSM4	Strong	ND	ND	Absent	Absent	Present	Absent	Absent	Present	Absent	Absent	Present	Absent	Present	Absent	Absent	Absent	Absent	Absent	Absent	Present	Absent	Absent	Absent
SRR7230309	ESC_EB4315AA_AS	2017	M	16 - 60	England	Unknown	N/A	Available	1	N/A	SRR7230309			PRJNA315192		1.3.6.31.35	No	No	0	1	0	Absent	3.7.29.1.2	3	Global III VN2.MSM2	Strong	ND	ND	Absent	Absent	Present	Absent	Present	Absent	Absent	Absent	Absent	Absent	Absent	Absent	Absent	Absent	Absent	Absent	Absent	Absent	Absent	Absent	Absent
SRR7230303	ESC_SA3432AA_AS	2017	M	16 - 60	England	No	N/A	Available	1	N/A	SRR7230303			PRJNA315192		1.3.4.461.704	No	No	0	0	0	Absent	3.7.30.4.1	3	Global III OJC	Strong	ND	ND	Absent	Absent	Present	Absent	Absent	Present	Absent	Absent	Absent	Absent	Absent	Absent	Absent	Absent	Absent	Absent	Absent	Absent	Absent	Absent	Absent
SRR7230293	ESC_SA3428AA_AS	2017	F	< 16	England	Unknown	N/A	Available	1	N/A	SRR7230293			PRJNA315192		1.3.4.717.1183	No	No	0	0	0	Absent	3.7.30.4.1	3	Global III OJC	Strong	ND	ND	Absent	Absent	Present	Absent	Absent	Present	Absent	Absent	Absent	Absent	Absent	Absent	Absent	Absent	Absent	Absent	Absent	Absent	Absent	Absent	Absent
SRR7230250	ESC_SA3426AA_AS	2017	M	> 60	England	Yes	North America	Available	1	N/A	SRR7230250			PRJNA315192		1.3.20.44.52	No	No	0	1	0	Absent	3.7.21	3	Global III	Strong	ND	ND	Absent	Absent	Present	Absent	Absent	Present	Absent	Absent	Absent	Absent	Absent	Absent	Absent	Absent	Absent	Absent	Absent	Absent	Absent	Absent	Absent
SRR7230249	ESC_SA3425AA_AS	2016	F	16 - 60	England	Yes	Africa	Available	1	N/A	SRR7230249			PRJNA315192		1.113.331.653.1063	No	No	0	0	0	Absent	3.7	3	Global III	Strong	ND	ND	Absent	Absent	Present	Absent	Absent	Present	Absent	Absent	Present	Absent	Present	Absent	Absent	Absent	Absent	Absent	Absent	Absent	Absent	Absent	Absent
SRR7230247	ESC_EB4316AA_AS	2017	M	16 - 60	England	Yes	Asia	Available	1	N/A	SRR7230247			PRJNA315192		1.1.163.682.1117	No	No	0	1	0	Absent	3.6.1	3	CipR_parent	Strong	ND	ND	Absent	Absent	Absent	Absent	Absent	Present	Absent	Absent	Present	Absent	Present	Absent	Absent	Absent	Absent	Absent	Absent	Absent	Absent	Absent	Absent
SRR7230240	ESC_EB4317AA_AS	2017	M	16 - 60	England	Unknown	N/A	Available	1	N/A	SRR7230240			PRJNA315192		1.1.1.1.21	No	Yes	1	1	1	Present	3.6.1.1.2	3	CipR.MSM5	Strong	ND	ND	Absent	Absent	Absent	Absent	Present	Present	Absent	Absent	Present	Absent	Present	Absent	Absent	Absent	Absent	Absent	Absent	Absent	Absent	Absent	Absent
SRR7230238	ESC_SA3418AA_AS	2017	F	16 - 60	England	No	N/A	Available	1	N/A	SRR7230238			PRJNA315192		1.3.4.461.681	No	No	0	0	0	Absent	3.7.30.4.1	3	Global III OJC	Strong	ND	ND	Absent	Absent	Present	Absent	Absent	Present	Absent	Absent	Absent	Absent	Absent	Absent	Absent	Absent	Absent	Absent	Absent	Absent	Absent	Absent	Absent
SRR7230235	ESC_EB4318AA_AS	2016	F	16 - 60	England	No	N/A	Available	1	N/A	SRR7230235			PRJNA315192		1.1.43.151.268	No	No	0	0	0	Absent	3.6.2	3	Central Asia III	Strong	ND	ND	Absent	Absent	Absent	Absent	Absent	Present	Absent	Absent	Absent	Absent	Absent	Absent	Absent	Absent	Absent	Absent	Absent	Absent	Absent	Absent	Absent
SRR7230233	ESC_EB4319AA_AS	2017	M	16 - 60	England	Unknown	N/A	Available	1	N/A	SRR7230233			PRJNA315192		1.1.1.1.546	No	Yes	1	1	1	Present	3.6.1.1.2	3	CipR.MSM5	Strong	ND	ND	Absent	Absent	Absent	Absent	Present	Present	Absent	Absent	Present	Absent	Present	Absent	Absent	Absent	Absent	Absent	Absent	Absent	Absent	Absent	Absent
SRR7230228	ESC_EB4320AA_AS	2017	M	16 - 60	England	No	N/A	Available	1	N/A	SRR7230228			PRJNA315192		1.1.29.49.1148	No	No	0	0	0	Absent	3.6.3	3	Central Asia III	Strong	ND	ND	Absent	Absent	Absent	Absent	Absent	Present	Absent	Absent	Present	Absent	Present	Absent	Absent	Absent	Absent	Present	Absent	Absent	Absent	Absent	Absent
SRR7230226	ESC_EB4321AA_AS	2017	M	16 - 60	England	No	N/A	Available	1	N/A	SRR7230226			PRJNA315192		1.1.1.1.21	No	Yes	1	1	1	Present	3.6.1.1.2	3	CipR.MSM5	Strong	ND	ND	Absent	Absent	Absent	Absent	Present	Present	Absent	Absent	Present	Absent	Present	Absent	Absent	Absent	Absent	Absent	Absent	Absent	Absent	Absent	Absent
SRR7230221	ESC_EB4322AA_AS	2017	F	16 - 60	England	Unknown	N/A	Available	1	N/A	SRR7230221			PRJNA315192		1.1.1.1.21	No	Yes	1	1	1	Present	3.6.1.1.2	3	CipR.MSM5	Strong	ND	ND	Absent	Absent	Absent	Absent	Present	Present	Absent	Absent	Present	Absent	Present	Absent	Absent	Absent	Absent	Absent	Absent	Absent	Absent	Absent	Absent
SRR7230219	ESC_EB4323AA_AS	2017	F	16 - 60	England	Unknown	N/A	Available	1	N/A	SRR7230219			PRJNA315192		1.1.29.719.1186	No	No	0	0	0	Absent	3.6.3	3	Central Asia III	Strong	ND	ND	Absent	Absent	Absent	Absent	Absent	Present	Absent	Absent	Present	Absent	Present	Absent	Absent	Absent	Absent	Present	Absent	Absent	Absent	Absent	Absent
SRR7230213	ESC_SA3407AA_AS	2017	M	16 - 60	England	Yes	Asia	Available	1	N/A	SRR7230213			PRJNA315192		1.1.1.391.523	No	No	1	1	1	Present	3.6.1.1.3	3	CipR	Strong	ND	ND	Absent	Absent	Absent	Absent	Absent	Present	Absent	Absent	Present	Absent	Present	Absent	Absent	Absent	Absent	Absent	Absent	Absent	Absent	Absent	Absent
SRR7230209	ESC_SA3406AA_AS	2016	M	< 16	England	Unknown	N/A	Available	1	N/A	SRR7230209			PRJNA315192		1.3.4.461.638	No	No	0	0	0	Absent	3.7.30.4.1	3	Global III OJC	Strong	ND	ND	Absent	Absent	Present	Absent	Absent	Present	Absent	Absent	Absent	Absent	Absent	Absent	Absent	Absent	Absent	Absent	Absent	Absent	Absent	Absent	Absent
SRR7230208	ESC_SA3405AA_AS	2017	F	16 - 60	England	Unknown	N/A	Available	1	N/A	SRR7230208			PRJNA315192		1.3.11.774.1287	No	No	0	0	0	Absent	3.7.18	3	Global III	Strong	ND	ND	Absent	Absent	Present	Absent	Absent	Present	Absent	Absent	Present	Absent	Present	Absent	Absent	Absent	Absent	Absent	Absent	Absent	Absent	Absent	Absent
SRR7230168	ESC_SA3403AA_AS	2017	F	< 16	England	Unknown	N/A	Available	1	N/A	SRR7230168			PRJNA315192		1.3.4.461.704	No	No	0	0	0	Absent	3.7.30.4.1	3	Global III OJC	Strong	ND	ND	Absent	Absent	Present	Absent	Absent	Present	Absent	Absent	Absent	Absent	Absent	Absent	Absent	Absent	Absent	Absent	Absent	Absent	Absent	Absent	Absent
SRR7230162	ESC_SA3399AA_AS	2017	M	16 - 60	England	Yes	Asia	Available	1	N/A	SRR7230162			PRJNA315192		1.1.1.710.1165	No	No	1	1	1	Present	3.6.1.1	3	CipR	Strong	ND	ND	Absent	Absent	Absent	Absent	Absent	Present	Absent	Absent	Present	Absent	Present	Absent	Absent	Absent	Absent	Absent	Absent	Absent	Absent	Absent	Absent
SRR7236683	ESC_EB4327AA_AS	2016	F	> 60	England	Unknown	N/A	Available	1	N/A	SRR7236683			PRJNA315192		1.1.1.1.708	No	No	1	1	1	Present	3.6.1.1	3	CipR	Strong	ND	ND	Absent	Absent	Absent	Absent	Absent	Present	Absent	Absent	Present	Absent	Present	Absent	Absent	Absent	Absent	Absent	Absent	Absent	Absent	Absent	Absent
SRR7236651	ESC_SA3743AA_AS	2017	F	< 16	England	Unknown	N/A	Available	1	N/A	SRR7236651			PRJNA315192		1.3.3.3.109	No	No	0	0	0	Absent	3.7.25	3	MSM4	Strong	ND	ND	Absent	Absent	Present	Absent	Absent	Present	Absent	Absent	Present	Absent	Present	Absent	Absent	Absent	Absent	Present	Absent	Absent	Absent	Absent	Absent
SRR7236650	ESC_SA3742AA_AS	2017	M	16 - 60	England	Yes	North America	Available	1	N/A	SRR7236650			PRJNA315192		1.3.20.44.52	No	No	0	1	0	Absent	3.7.21	3	Global III	Strong	ND	ND	Absent	Absent	Present	Absent	Absent	Present	Absent	Absent	Absent	Absent	Absent	Absent	Absent	Absent	Absent	Absent	Absent	Absent	Absent	Absent	Absent
SRR7236649	ESC_EB4328AA_AS	2018	M	16 - 60	England	Yes	Asia	Available	1	N/A	SRR7236649			PRJNA315192		1.1.1.459.1366	No	No	1	1	1	Present	3.6.1.1	3	CipR	Strong	ND	ND	Absent	Absent	Absent	Absent	Absent	Present	Absent	Absent	Absent	Absent	Absent	Absent	Absent	Absent	Absent	Absent	Absent	Absent	Absent	Absent	Absent
SRR7236642	ESC_SA3739AA_AS	2017	F	16 - 60	England	Yes	Africa	Available	1	N/A	SRR7236642			PRJNA315192		1.3.33.55.64	No	No	0	0	0	Absent	3.7.16	3	Global III	Strong	ND	ND	Absent	Absent	Present	Absent	Absent	Present	Absent	Absent	Present	Absent	Present	Absent	Absent	Absent	Absent	Absent	Absent	Absent	Absent	Absent	Absent
SRR7236630	ESC_SA3735AA_AS	2017	M	> 60	England	Yes	North America	Available	1	N/A	SRR7236630			PRJNA315192		1.3.20.44.1337	No	No	0	1	0	Absent	3.7.21	3	Global III	Strong	ND	ND	Absent	Absent	Present	Absent	Absent	Present	Absent	Absent	Absent	Absent	Absent	Absent	Absent	Absent	Absent	Absent	Absent	Absent	Absent	Absent	Absent
SRR7236628	ESC_EB4329AA_AS	2017	F	> 60	England	Yes	Asia	Available	1	N/A	SRR7236628			PRJNA315192		2.75.383.789.1320	No	No	0	0	0	Absent	2.4.3	2		Strong	ND	ND	Absent	Absent	Absent	Absent	Absent	Present	Absent	Absent	Present	Absent	Present	Absent	Absent	Absent	Absent	Absent	Absent	Absent	Absent	Absent	Absent
SRR7236627	ESC_EB4330AA_AS	2017	M	16 - 60	England	Unknown	N/A	Available	1	N/A	SRR7236627			PRJNA315192		1.1.1.1.21	No	Yes	1	1	1	Present	3.6.1.1.2	3	CipR.MSM5	Strong	ND	ND	Absent	Absent	Absent	Absent	Present	Present	Absent	Absent	Present	Absent	Present	Absent	Absent	Absent	Absent	Absent	Absent	Absent	Absent	Absent	Absent
SRR7236622	ESC_SA3730AA_AS	2017	M	< 16	England	Unknown	N/A	Available	1	N/A	SRR7236622			PRJNA315192		1.3.4.461.681	No	No	0	0	0	Absent	3.7.30.4.1	3	Global III OJC	Strong	ND	ND	Absent	Absent	Present	Absent	Absent	Present	Absent	Absent	Absent	Absent	Absent	Absent	Absent	Absent	Absent	Absent	Absent	Absent	Absent	Absent	Absent
SRR7236619	ESC_EB4332AA_AS	2017	M	16 - 60	England	Yes	Asia	Available	1	N/A	SRR7236619			PRJNA315192		1.1.1.276.1138	No	No	1	1	1	Present	3.6.1.1	3	CipR	Strong	ND	ND	Absent	Absent	Absent	Absent	Absent	Present	Absent	Absent	Present	Absent	Present	Absent	Absent	Absent	Absent	Absent	Absent	Absent	Absent	Absent	Absent
SRR7236617	ESC_EB4333AA_AS	2018	M	16 - 60	England	Unknown	N/A	Available	1 and 2	1	SRR7236617			PRJNA315192		1.1.1.1.377	Yes	Yes	1	1	1	Present	3.6.1.1.2	3	CipR.MSM5	Strong	ND	ND	Absent	Absent	Absent	Absent	Present	Present	Absent	Absent	Present	Absent	Present	Absent	Absent	Absent	Absent	Absent	Absent	Absent	Absent	Absent	Absent
SRR7236615	ESC_EB4334AA_AS	2017	F	16 - 60	England	Unknown	N/A	Available	1	N/A	SRR7236615			PRJNA315192		1.1.163.682.1117	No	No	0	1	0	Absent	3.6.1	3	CipR_parent	Strong	ND	ND	Absent	Absent	Absent	Absent	Absent	Present	Absent	Absent	Present	Absent	Present	Absent	Absent	Absent	Absent	Absent	Absent	Absent	Absent	Absent	Absent
SRR7236612	ESC_EB4335AA_AS	2018	F	16 - 60	England	Yes	Asia	Available	1	N/A	SRR7236612			PRJNA315192		1.1.1.1.1342	No	No	1	1	1	Present	3.6.1.1	3	CipR	Strong	ND	ND	Absent	Absent	Absent	Absent	Absent	Present	Absent	Absent	Absent	Absent	Absent	Absent	Absent	Absent	Absent	Absent	Absent	Absent	Absent	Absent	Absent
SRR7236605	ESC_EB4336AA_AS	2017	F	16 - 60	England	Unknown	N/A	Available	1	N/A	SRR7236605			PRJNA315192		2.75.176.778.1299	No	No	0	0	0	Absent	2.7.4	2		Strong	ND	ND	Absent	Absent	Present	Absent	Absent	Present	Absent	Absent	Present	Absent	Present	Absent	Absent	Absent	Absent	Absent	Absent	Absent	Absent	Absent	Absent
SRR7236604	ESC_EB4337AA_AS	2016	F	16 - 60	England	No	N/A	Available	1	N/A	SRR7236604			PRJNA315192		1.1.1.1.252	No	No	1	1	1	Present	3.6.1.1	3	CipR	Strong	ND	ND	Absent	Absent	Absent	Absent	Present	Present	Absent	Absent	Absent	Absent	Absent	Absent	Absent	Absent	Absent	Absent	Absent	Absent	Absent	Absent	Absent
SRR7236603	ESC_EB4338AA_AS	2017	M	16 - 60	England	Yes	Europe	Available	1	N/A	SRR7236603			PRJNA315192		1.1.1.1.21	No	Yes	1	1	1	Present	3.6.1.1.2	3	CipR.MSM5	Strong	ND	ND	Absent	Absent	Absent	Absent	Present	Present	Absent	Absent	Present	Absent	Present	Absent	Absent	Absent	Absent	Absent	Absent	Absent	Absent	Absent	Absent
SRR7236599	ESC_SA3716AA_AS	2017	M	16 - 60	England	Yes	South America	Available	1	N/A	SRR7236599			PRJNA315192		1.10.137.337.493	No	No	0	0	0	Absent	3.4.1	3	Latin America III	Strong	ND	ND	Absent	Absent	Present	Absent	Absent	Present	Absent	Absent	Present	Absent	Present	Absent	Absent	Absent	Absent	Absent	Absent	Absent	Absent	Absent	Absent
SRR7236594	ESC_SA3714AA_AS	2017	F	> 60	England	Unknown	N/A	Available	1	N/A	SRR7236594			PRJNA315192		1.3.4.461.704	No	No	0	0	0	Absent	3.7.30.4.1	3	Global III OJC	Strong	ND	ND	Absent	Absent	Present	Absent	Absent	Present	Absent	Absent	Absent	Absent	Absent	Absent	Absent	Absent	Absent	Absent	Absent	Absent	Absent	Absent	Absent
SRR7236591	ESC_SA3713AA_AS	2017	F	16 - 60	England	Yes	Africa	Available	1	N/A	SRR7236591			PRJNA315192		1.3.33.55.64	No	No	0	0	0	Absent	3.7.16	3	Global III	Strong	ND	ND	Absent	Absent	Present	Absent	Absent	Present	Absent	Absent	Present	Absent	Present	Absent	Absent	Absent	Absent	Absent	Absent	Absent	Absent	Absent	Absent
SRR7236590	ESC_EB4339AA_AS	2017	F	16 - 60	England	No	N/A	Available	1	N/A	SRR7236590			PRJNA315192		1.1.1.713.1171	No	No	1	1	1	Present	3.6.1.1	3	CipR	Strong	ND	ND	Absent	Absent	Absent	Absent	Absent	Present	Absent	Absent	Present	Absent	Present	Absent	Absent	Absent	Absent	Absent	Absent	Absent	Absent	Absent	Absent
SRR7236589	ESC_EB4340AA_AS	2017	F	> 60	England	Yes	Asia	Available	1	N/A	SRR7236589			PRJNA315192		1.1.29.49.1250	No	No	0	0	0	Absent	3.6.3	3	Central Asia III	Strong	ND	ND	Absent	Absent	Absent	Absent	Absent	Present	Absent	Absent	Present	Absent	Present	Absent	Absent	Absent	Absent	Absent	Absent	Absent	Absent	Absent	Absent
SRR7236586	ESC_SA3709AA_AS	2017	F	16 - 60	England	Yes	Unknown	Available	1	N/A	SRR7236586			PRJNA315192		1.115.141.284.1199	No	No	0	0	0	Absent	3.7.10	3	Global III	Strong	ND	ND	Absent	Absent	Present	Absent	Absent	Present	Absent	Absent	Present	Absent	Present	Absent	Absent	Absent	Absent	Absent	Absent	Absent	Absent	Absent	Absent
SRR7236584	ESC_EB4341AA_AS	2017	F	16 - 60	England	No	N/A	Available	1	N/A	SRR7236584			PRJNA315192		1.1.29.49.1101	No	No	0	0	0	Absent	3.6.3	3	Central Asia III	Strong	ND	ND	Absent	Absent	Absent	Absent	Absent	Present	Absent	Absent	Present	Absent	Present	Absent	Absent	Absent	Absent	Absent	Absent	Absent	Absent	Absent	Absent
SRR7236583	ESC_EB4342AA_AS	2017	M	16 - 60	England	Unknown	N/A	Available	1 and 2	3	SRR7236583			PRJNA315192		1.1.1.1.377	Yes	Yes	1	1	1	Present	3.6.1.1.2	3	CipR.MSM5	Strong	ND	ND	Absent	Absent	Absent	Absent	Present	Present	Absent	Absent	Present	Absent	Present	Absent	Absent	Absent	Absent	Absent	Absent	Absent	Absent	Absent	Absent
SRR7236580	ESC_SA3705AA_AS	2017	F	< 16	England	Yes	Africa	Available	1	N/A	SRR7236580			PRJNA315192		1.3.3.3.109	No	No	0	0	0	Absent	3.7.25	3	MSM4	Strong	ND	ND	Absent	Absent	Present	Absent	Absent	Present	Absent	Absent	Absent	Absent	Absent	Absent	Absent	Absent	Absent	Present	Absent	Absent	Absent	Absent	Absent
SRR7236577	ESC_EB4343AA_AS	2017	F	< 16	England	Unknown	N/A	Available	1	N/A	SRR7236577			PRJNA315192		2.222.382.784.1307	No	No	0	0	0	Absent	2.3	2		Strong	ND	ND	Absent	Absent	Absent	Absent	Absent	Present	Absent	Absent	Absent	Absent	Absent	Absent	Absent	Absent	Absent	Absent	Absent	Absent	Absent	Absent	Absent
SRR7236576	ESC_EB4344AA_AS	2017	F	> 60	England	Unknown	N/A	Available	1	N/A	SRR7236576			PRJNA315192		1.1.29.49.1148	No	No	0	0	0	Absent	3.6.3	3	Central Asia III	Strong	ND	ND	Absent	Absent	Absent	Absent	Absent	Present	Absent	Absent	Present	Absent	Present	Absent	Absent	Absent	Absent	Present	Absent	Absent	Absent	Absent	Absent
SRR7236575	ESC_SA3702AA_AS	2016	M	16 - 60	England	Unknown	N/A	Available	1	N/A	SRR7236575			PRJNA315192		1.3.3.9.56	No	No	0	0	0	Absent	3.7.25	3	MSM4	Strong	ND	ND	Absent	Absent	Present	Absent	Absent	Present	Absent	Absent	Absent	Absent	Absent	Absent	Absent	Absent	Absent	Absent	Absent	Absent	Absent	Absent	Absent
SRR7236565	ESC_SA3700AA_AS	2017	F	> 60	England	Yes	North America	Available	1	N/A	SRR7236565			PRJNA315192		1.3.20.44.52	No	No	0	1	0	Absent	3.7.21	3	Global III	Strong	ND	ND	Absent	Absent	Present	Absent	Absent	Present	Absent	Absent	Absent	Absent	Absent	Absent	Absent	Absent	Absent	Absent	Absent	Absent	Absent	Absent	Absent
SRR7236445	ESC_SA3699AA_AS	2018	M	16 - 60	England	No	N/A	Available	1	N/A	SRR7236445			PRJNA315192		1.3.3.9.56	No	No	0	0	0	Absent	3.7.25	3	MSM4	Strong	ND	ND	Absent	Absent	Present	Absent	Absent	Present	Absent	Absent	Absent	Absent	Absent	Absent	Absent	Absent	Absent	Absent	Absent	Absent	Absent	Absent	Absent
SRR7236442	ESC_EB4345AA_AS	2017	M	16 - 60	England	Unknown	N/A	Available	1	N/A	SRR7236442			PRJNA315192		1.1.1.1.21	No	Yes	1	1	1	Present	3.6.1.1.2	3	CipR.MSM5	Strong	ND	ND	Absent	Absent	Absent	Absent	Present	Present	Absent	Absent	Present	Absent	Present	Absent	Absent	Absent	Absent	Absent	Absent	Absent	Absent	Absent	Absent
SRR7236439	ESC_EB4346AA_AS	2017	M	16 - 60	England	Unknown	N/A	Available	1	N/A	SRR7236439			PRJNA315192		1.1.1.38.1241	No	No	0	1	0	Absent	3.6.1	3	CipR_parent	Strong	ND	ND	Absent	Absent	Absent	Absent	Absent	Present	Absent	Absent	Absent	Absent	Absent	Absent	Absent	Absent	Absent	Present	Absent	Absent	Absent	Absent	Absent
SRR7236437	ESC_EB4347AA_AS	2018	M	16 - 60	England	Yes	Asia	Available	1	N/A	SRR7236437			PRJNA315192		1.1.29.49.1148	No	No	0	0	0	Absent	3.6.3	3	Central Asia III	Strong	ND	ND	Absent	Absent	Absent	Absent	Absent	Present	Absent	Absent	Present	Absent	Present	Absent	Absent	Absent	Absent	Present	Absent	Absent	Absent	Absent	Absent
SRR7236434	ESC_EB4348AA_AS	2018	F	16 - 60	England	Yes	Asia	Available	1	N/A	SRR7236434			PRJNA315192		1.1.1.1.562	No	No	1	1	1	Present	3.6.1.1	3	CipR	Strong	ND	ND	Absent	Absent	Absent	Absent	Absent	Present	Absent	Absent	Absent	Absent	Absent	Absent	Absent	Absent	Absent	Absent	Absent	Absent	Absent	Absent	Absent
SRR7236430	ESC_EB4349AA_AS	2018	F	16 - 60	England	Unknown	N/A	Available	1	N/A	SRR7236430			PRJNA315192		2.120.149.813.1375	No	No	0	0	0	Absent	2.10.1	2	Latin America IIa	Strong	ND	ND	Absent	Absent	Present	Absent	Absent	Present	Absent	Absent	Present	Absent	Present	Absent	Absent	Absent	Absent	Absent	Absent	Absent	Absent	Absent	Absent
SRR7244416	ESC_SA3997AA_AS	2018	F	16 - 60	England	Yes	North America	Available	1	N/A	SRR7244416			PRJNA315192		1.3.20.44.1337	No	No	0	1	0	Absent	3.7.21	3	Global III	Strong	ND	ND	Absent	Absent	Present	Absent	Absent	Present	Absent	Absent	Absent	Absent	Absent	Absent	Absent	Absent	Absent	Absent	Absent	Absent	Absent	Absent	Absent
SRR7244358	ESC_SA3993AA_AS	2017	F	< 16	England	No	N/A	Available	1	N/A	SRR7244358			PRJNA315192		1.3.4.461.1244	No	No	0	0	0	Absent	3.7.30.4.1	3	Global III OJC	Strong	ND	ND	Absent	Absent	Present	Absent	Absent	Present	Absent	Absent	Absent	Absent	Absent	Absent	Absent	Absent	Absent	Absent	Absent	Absent	Absent	Absent	Absent
SRR7244333	ESC_SA3992AA_AS	2017	F	< 16	England	Unknown	N/A	Available	1	N/A	SRR7244333			PRJNA315192		1.1.1.1.1099	No	No	1	1	1	Present	3.6.1.1	3	CipR	Strong	ND	ND	Absent	Absent	Absent	Absent	Absent	Present	Absent	Absent	Present	Absent	Present	Absent	Absent	Absent	Absent	Absent	Absent	Absent	Absent	Absent	Absent
SRR7244328	ESC_EB4355AA_AS	2017	F	< 16	England	Unknown	N/A	Available	1	N/A	SRR7244328			PRJNA315192		1.1.29.49.547	No	No	0	0	0	Absent	3.6.3	3	Central Asia III	Strong	ND	ND	Absent	Absent	Absent	Absent	Absent	Present	Absent	Absent	Present	Absent	Present	Absent	Absent	Absent	Absent	Present	Absent	Absent	Absent	Absent	Absent
SRR7244316	ESC_EB4356AA_AS	2017	M	16 - 60	England	Unknown	N/A	Available	1	N/A	SRR7244316			PRJNA315192		1.1.1.1.1127	No	Yes	1	1	1	Present	3.6.1.1.2	3	CipR.MSM5	Strong	ND	ND	Absent	Absent	Absent	Absent	Present	Present	Absent	Absent	Absent	Absent	Absent	Absent	Absent	Absent	Absent	Absent	Absent	Absent	Absent	Absent	Absent
SRR7244313	ESC_EB4357AA_AS	2017	M	16 - 60	England	Yes	Asia	Available	1	N/A	SRR7244313			PRJNA315192		1.1.18.26.279	No	No	0	0	0	Absent	3.6.2	3	Central Asia III	Strong	ND	ND	Absent	Absent	Absent	Absent	Absent	Present	Absent	Absent	Present	Absent	Present	Absent	Absent	Absent	Absent	Absent	Absent	Absent	Absent	Absent	Absent
SRR7244289	ESC_SA3982AA_AS	2016	F	16 - 60	England	No	N/A	Available	1	N/A	SRR7244289			PRJNA315192		1.3.191.443.602	No	No	0	1	0	Absent	3.7.29.1.4	3	Global III VN2.KH1	Strong	ND	ND	Absent	Absent	Present	Absent	Absent	Absent	Absent	Absent	Present	Absent	Present	Absent	Absent	Absent	Absent	Absent	Absent	Absent	Absent	Absent	Absent
SRR7244287	ESC_EB4359AA_AS	2017	F	16 - 60	England	Unknown	N/A	Available	1	N/A	SRR7244287			PRJNA315192		1.1.1.685.1121	No	No	1	1	1	Present	3.6.1.1	3	CipR	Strong	ND	ND	Absent	Absent	Absent	Absent	Absent	Present	Absent	Absent	Absent	Absent	Absent	Absent	Absent	Absent	Absent	Absent	Absent	Absent	Absent	Absent	Absent
SRR7244284	ESC_EB4360AA_AS	2016	M	16 - 60	England	No	N/A	Available	1	N/A	SRR7244284			PRJNA315192		1.1.18.26.1045	No	No	0	0	0	Absent	3.6.2	3	Central Asia III	Strong	ND	ND	Absent	Absent	Absent	Absent	Absent	Present	Absent	Absent	Present	Absent	Present	Absent	Absent	Absent	Absent	Absent	Absent	Absent	Absent	Absent	Absent
SRR7244278	ESC_EB4361AA_AS	2016	F	16 - 60	England	Yes	Asia	Available	1	N/A	SRR7244278			PRJNA315192		1.1.43.73.83	No	No	0	0	0	Absent	3.6.2	3	Central Asia III	Strong	ND	ND	Absent	Absent	Absent	Absent	Absent	Present	Absent	Absent	Present	Absent	Present	Absent	Absent	Absent	Absent	Absent	Absent	Absent	Absent	Absent	Absent
SRR7244274	ESC_SA3975AA_AS	2017	M	16 - 60	England	Yes	South America	Available	1	N/A	SRR7244274			PRJNA315192		1.10.180.402.541	No	No	0	0	0	Absent	3.4.1	3	Latin America III	Strong	ND	ND	Absent	Absent	Present	Absent	Absent	Present	Absent	Absent	Present	Absent	Present	Absent	Absent	Absent	Absent	Absent	Absent	Absent	Absent	Absent	Absent
SRR7244273	ESC_SA3974AA_AS	2018	M	16 - 60	England	Unknown	N/A	Available	1	N/A	SRR7244273			PRJNA315192		1.3.197.460.1360	No	No	0	1	0	Absent	3.7.29.1.4.1	3	Global III VN2.KH1.Aus	Strong	ND	ND	Absent	Absent	Present	Absent	Absent	Absent	Absent	Absent	Present	Absent	Present	Absent	Absent	Absent	Absent	Absent	Present	Absent	Absent	Absent	Absent
SRR7244247	ESC_SA3972AA_AS	2017	M	> 60	England	Yes	Africa	Available	1	N/A	SRR7244247			PRJNA315192		1.3.33.55.64	No	No	0	0	0	Absent	3.7.16	3	Global III	Strong	ND	ND	Absent	Absent	Present	Absent	Absent	Present	Absent	Absent	Present	Absent	Present	Absent	Absent	Absent	Absent	Absent	Absent	Absent	Absent	Absent	Absent
SRR7244243	ESC_EB4362AA_AS	2018	F	16 - 60	England	Unknown	N/A	Available	1	N/A	SRR7244243			PRJNA315192		1.1.126.811.1372	No	No	0	1	0	Absent	3.6.1	3	CipR_parent	Strong	ND	ND	Absent	Absent	Absent	Absent	Absent	Present	Absent	Absent	Present	Absent	Present	Absent	Absent	Absent	Absent	Absent	Absent	Absent	Absent	Absent	Absent
SRR7244238	ESC_EB4363AA_AS	2017	M	16 - 60	England	Yes	Asia	Available	1	N/A	SRR7244238			PRJNA315192		1.1.1.744.1223	No	No	1	1	1	Present	3.6.1.1	3	CipR	Strong	ND	ND	Absent	Absent	Absent	Absent	Absent	Present	Absent	Absent	Present	Absent	Present	Absent	Absent	Absent	Absent	Present	Absent	Absent	Absent	Absent	Absent
SRR7244230	ESC_SA3963AA_AS	2017	F	> 60	England	Unknown	N/A	Available	1	N/A	SRR7244230			PRJNA315192		1.3.4.461.704	No	No	0	0	0	Absent	3.7.30.4.1	3	Global III OJC	Strong	ND	ND	Absent	Absent	Present	Absent	Absent	Present	Absent	Absent	Absent	Absent	Absent	Absent	Absent	Absent	Absent	Absent	Absent	Absent	Absent	Absent	Absent
SRR7244224	ESC_EB4364AA_AS	2017	F	16 - 60	England	Yes	Asia	Available	1	N/A	SRR7244224			PRJNA315192		1.1.1.338.452	No	No	1	1	0	Present	3.6.1.1	3	CipR	Strong	ND	ND	Absent	Absent	Absent	Absent	Absent	Present	Absent	Absent	Present	Absent	Present	Absent	Absent	Absent	Absent	Absent	Absent	Absent	Absent	Absent	Absent
SRR7244221	ESC_EB4365AA_AS	2017	M	16 - 60	England	Unknown	N/A	Available	1	N/A	SRR7244221			PRJNA315192		1.1.1.1.377	Yes	No	1	1	1	Present	3.6.1.1.2	3	CipR.MSM5	Strong	ND	ND	Absent	Absent	Absent	Absent	Present	Present	Absent	Absent	Present	Absent	Present	Absent	Absent	Absent	Absent	Absent	Absent	Absent	Absent	Absent	Absent
SRR7244219	ESC_SA3958AA_AS	2017	F	< 16	England	Yes	Africa	Available	1	N/A	SRR7244219			PRJNA315192		1.3.3.3.1168	No	No	0	0	0	Absent	3.7.25	3	MSM4	Strong	ND	ND	Absent	Absent	Present	Absent	Absent	Present	Absent	Absent	Present	Absent	Present	Absent	Absent	Absent	Absent	Absent	Absent	Absent	Absent	Absent	Absent
SRR7249783	ESC_EB4367AA_AS	2017	F	16 - 60	England	No	N/A	Available	1	N/A	SRR7249783			PRJNA315192		1.1.1.1.587	No	No	1	1	1	Present	3.6.1.1	3	CipR	Strong	ND	ND	Absent	Absent	Absent	Absent	Absent	Present	Absent	Absent	Present	Absent	Present	Absent	Absent	Absent	Absent	Absent	Absent	Absent	Absent	Absent	Absent
SRR7249776	ESC_SA4127AA_AS	2017	M	> 60	England	Yes	Africa	Available	1	N/A	SRR7249776			PRJNA315192		1.115.141.284.1076	No	No	0	0	0	Absent	3.7.10	3	Global III	Strong	ND	ND	Absent	Absent	Present	Absent	Absent	Present	Absent	Absent	Present	Absent	Present	Absent	Absent	Absent	Absent	Absent	Absent	Absent	Absent	Absent	Absent
SRR7249754	ESC_EB4368AA_AS	2017	M	> 60	England	Yes	Asia	Available	1	N/A	SRR7249754			PRJNA315192		1.1.1.305.1147	No	No	1	1	1	Present	3.6.1.1	3	CipR	Strong	ND	ND	Absent	Absent	Absent	Absent	Absent	Present	Absent	Absent	Present	Absent	Present	Absent	Absent	Absent	Absent	Absent	Absent	Absent	Absent	Absent	Absent
SRR7249749	ESC_SA4122AA_AS	2017	M	16 - 60	England	Unknown	N/A	Available	1	N/A	SRR7249749			PRJNA315192		1.3.11.688.1124	No	No	0	0	0	Absent	3.7.18	3	Global III	Strong	ND	ND	Absent	Absent	Present	Absent	Present	Absent	Absent	Absent	Absent	Absent	Absent	Absent	Absent	Absent	Absent	Absent	Absent	Absent	Absent	Absent	Absent
SRR7249748	ESC_SA4121AA_AS	2017	M	< 16	England	Yes	Asia	Available	1	N/A	SRR7249748			PRJNA315192		1.3.4.461.1244	No	No	0	0	0	Absent	3.7.30.4.1	3	Global III OJC	Strong	ND	ND	Absent	Absent	Present	Absent	Absent	Present	Absent	Absent	Absent	Absent	Absent	Absent	Absent	Absent	Absent	Absent	Absent	Absent	Absent	Absent	Absent
SRR7249738	ESC_EB4369AA_AS	2018	M	16 - 60	England	Yes	Asia	Available	1	N/A	SRR7249738			PRJNA315192		1.1.1.808.1367	No	No	1	1	1	Present	3.6.1.1	3	CipR	Strong	ND	ND	Absent	Absent	Absent	Absent	Absent	Present	Absent	Absent	Absent	Absent	Absent	Absent	Absent	Absent	Absent	Absent	Absent	Absent	Absent	Absent	Absent
SRR7249737	ESC_SA4116AA_AS	2016	F	16 - 60	England	Unknown	N/A	Available	1	N/A	SRR7249737			PRJNA315192		1.3.11.16.689	No	No	0	0	0	Absent	3.7.18	3	Global III	Strong	ND	ND	Absent	Absent	Present	Absent	Absent	Present	Absent	Absent	Present	Absent	Present	Absent	Absent	Absent	Absent	Absent	Absent	Absent	Absent	Absent	Absent
SRR7249736	ESC_SA4115AA_AS	2017	F	< 16	England	Yes	Asia	Available	1	N/A	SRR7249736			PRJNA315192		1.1.1.265.1205	No	No	1	1	1	Present	3.6.1.1	3	CipR	Strong	ND	ND	Absent	Absent	Absent	Absent	Absent	Present	Absent	Absent	Absent	Absent	Absent	Absent	Absent	Absent	Absent	Absent	Absent	Absent	Absent	Absent	Absent
SRR7249734	ESC_EB4370AA_AS	2017	M	< 16	England	Unknown	N/A	Available	1	N/A	SRR7249734			PRJNA315192		1.1.1.454.1179	No	No	1	1	1	Present	3.6.1.1	3	CipR	Strong	ND	ND	Absent	Absent	Absent	Absent	Absent	Present	Absent	Absent	Present	Absent	Present	Absent	Absent	Absent	Absent	Absent	Absent	Absent	Absent	Absent	Absent
SRR7249730	ESC_EB4371AA_AS	2017	M	16 - 60	England	Yes	Asia	Available	1	N/A	SRR7249730			PRJNA315192		1.1.1.342.1235	No	No	1	1	1	Present	3.6.1.1	3	CipR	Strong	ND	ND	Absent	Absent	Present	Absent	Absent	Present	Absent	Absent	Absent	Absent	Absent	Absent	Absent	Absent	Absent	Present	Absent	Absent	Absent	Absent	Absent
SRR7249727	ESC_EB4372AA_AS	2016	F	16 - 60	England	Unknown	N/A	Available	1	N/A	SRR7249727			PRJNA315192		1.1.18.26.1045	No	No	0	0	0	Absent	3.6.2	3	Central Asia III	Strong	ND	ND	Absent	Absent	Absent	Absent	Absent	Present	Absent	Absent	Present	Absent	Present	Absent	Absent	Absent	Absent	Absent	Absent	Absent	Absent	Absent	Absent
SRR7249724	ESC_EB4373AA_AS	2016	F	16 - 60	England	Yes	Asia	Available	1	N/A	SRR7249724			PRJNA315192		1.1.1.338.452	No	No	1	1	0	Present	3.6.1.1	3	CipR	Strong	ND	ND	Absent	Absent	Absent	Absent	Absent	Present	Absent	Absent	Present	Absent	Present	Absent	Absent	Absent	Absent	Absent	Absent	Absent	Absent	Absent	Absent
SRR7249713	ESC_EB4374AA_AS	2017	M	16 - 60	England	Unknown	N/A	Available	1	N/A	SRR7249713			PRJNA315192		1.1.1.1.1127	No	Yes	1	1	1	Present	3.6.1.1.2	3	CipR.MSM5	Strong	ND	ND	Absent	Absent	Absent	Absent	Present	Present	Absent	Absent	Absent	Absent	Absent	Absent	Absent	Absent	Absent	Absent	Absent	Absent	Absent	Absent	Absent
SRR7249712	ESC_EB4375AA_AS	2017	M	16 - 60	England	No	N/A	Available	1	N/A	SRR7249712			PRJNA315192		1.1.1.1.1127	No	Yes	1	1	1	Present	3.6.1.1.2	3	CipR.MSM5	Strong	ND	ND	Absent	Absent	Absent	Absent	Present	Present	Absent	Absent	Absent	Absent	Absent	Absent	Absent	Absent	Absent	Absent	Absent	Absent	Absent	Absent	Absent
SRR7249709	ESC_SA4100AA_AS	2017	M	16 - 60	England	Yes	South America	Available	1	N/A	SRR7249709			PRJNA315192		1.10.137.701.1146	No	No	0	0	0	Absent	3.4.1	3	Latin America III	Strong	ND	ND	Absent	Absent	Present	Absent	Absent	Present	Absent	Absent	Present	Absent	Present	Absent	Absent	Absent	Absent	Absent	Absent	Absent	Absent	Absent	Absent
SRR7249707	ESC_EB4376AA_AS	2017	M	16 - 60	England	Yes	Asia	Available	1	N/A	SRR7249707			PRJNA315192		1.1.1.265.1137	No	No	1	1	1	Present	3.6.1.1	3	CipR	Strong	ND	ND	Absent	Absent	Absent	Absent	Absent	Present	Absent	Absent	Present	Absent	Present	Absent	Absent	Absent	Absent	Absent	Absent	Absent	Absent	Absent	Absent
SRR7249694	ESC_SA4091AA_AS	2016	F	> 60	England	Unknown	N/A	Available	1	N/A	SRR7249694			PRJNA315192		1.205.330.649.1052	No	No	0	1	0	Absent	3.7	3	Global III	Strong	ND	ND	Absent	Absent	Present	Absent	Absent	Present	Absent	Absent	Present	Absent	Present	Absent	Absent	Absent	Absent	Absent	Absent	Absent	Absent	Absent	Absent
SRR7249693	ESC_SA4090AA_AS	2018	F	16 - 60	England	Yes	Africa	Available	1	N/A	SRR7249693			PRJNA315192		1.3.3.3.341	No	No	0	0	0	Absent	3.7.25	3	MSM4	Strong	ND	ND	Absent	Absent	Present	Absent	Absent	Present	Absent	Absent	Present	Absent	Present	Absent	Absent	Absent	Absent	Present	Absent	Absent	Absent	Absent	Absent
SRR7249688	ESC_SA4088AA_AS	2017	M	16 - 60	England	Unknown	N/A	Available	1	N/A	SRR7249688			PRJNA315192		1.3.3.3.341	No	No	0	0	0	Absent	3.7.25	3	MSM4	Strong	ND	ND	Absent	Absent	Present	Absent	Absent	Present	Absent	Absent	Present	Absent	Present	Absent	Absent	Absent	Absent	Present	Absent	Absent	Absent	Absent	Absent
SRR7249687	ESC_EB4377AA_AS	2018	M	16 - 60	England	No	N/A	Available	1 and 2	3	SRR7249687			PRJNA315192		1.1.1.1.377	Yes	Yes	1	1	1	Present	3.6.1.1.2	3	CipR.MSM5	Strong	ND	ND	Absent	Absent	Absent	Absent	Present	Present	Absent	Absent	Present	Absent	Present	Absent	Absent	Absent	Absent	Absent	Absent	Absent	Absent	Absent	Absent
SRR7249684	ESC_EB4378AA_AS	2017	M	16 - 60	England	Unknown	N/A	Available	1	N/A	SRR7249684			PRJNA315192		1.1.1.1.21	No	Yes	1	1	1	Present	3.6.1.1.2	3	CipR.MSM5	Strong	ND	ND	Absent	Absent	Absent	Absent	Present	Present	Absent	Absent	Present	Absent	Present	Absent	Absent	Absent	Absent	Absent	Absent	Absent	Absent	Absent	Absent
SRR7249521	ESC_EB4379AA_AS	2017	M	16 - 60	England	Yes	Asia	Available	1	N/A	SRR7249521			PRJNA315192		1.1.1.338.452	No	No	1	1	0	Present	3.6.1.1	3	CipR	Strong	ND	ND	Absent	Absent	Absent	Absent	Absent	Present	Absent	Absent	Present	Absent	Present	Absent	Absent	Absent	Absent	Absent	Absent	Absent	Absent	Absent	Absent
SRR7249518	ESC_SA4083AA_AS	2017	F	< 16	England	Unknown	N/A	Available	1	N/A	SRR7249518			PRJNA315192		1.3.4.461.638	No	No	0	0	0	Absent	3.7.30.4.1	3	Global III OJC	Strong	ND	ND	Absent	Absent	Present	Absent	Absent	Present	Absent	Absent	Absent	Absent	Absent	Absent	Absent	Absent	Absent	Absent	Absent	Absent	Absent	Absent	Absent
SRR7249514	ESC_EB4380AA_AS	2017	M	16 - 60	England	Yes	Asia	Available	1	N/A	SRR7249514			PRJNA315192		1.1.45.371.1170	No	No	0	0	0	Absent	3.6.2	3	Central Asia III	Strong	ND	ND	Absent	Absent	Absent	Absent	Absent	Present	Absent	Absent	Present	Absent	Present	Absent	Absent	Absent	Absent	Present	Absent	Absent	Absent	Absent	Absent
SRR7249505	ESC_EB4381AA_AS	2017	M	16 - 60	England	Unknown	N/A	Available	1	N/A	SRR7249505			PRJNA315192		1.1.1.1.21	No	Yes	1	1	1	Present	3.6.1.1.2	3	CipR.MSM5	Strong	ND	ND	Absent	Absent	Absent	Absent	Present	Present	Absent	Absent	Present	Absent	Present	Absent	Absent	Absent	Absent	Absent	Absent	Absent	Absent	Absent	Absent
SRR7249504	ESC_SA4077AA_AS	2018	F	16 - 60	England	Yes	Unknown	Available	1	N/A	SRR7249504			PRJNA315192		1.3.11.150.1374	No	No	0	0	0	Absent	3.7.18	3	Global III	Strong	ND	ND	Absent	Absent	Present	Absent	Absent	Present	Absent	Absent	Present	Absent	Present	Absent	Absent	Absent	Absent	Absent	Absent	Absent	Absent	Absent	Absent
SRR7251500	ESC_EB4382AA_AS	2018	F	16 - 60	England	No	N/A	Available	1	N/A	SRR7251500			PRJNA315192		1.1.1.1.21	No	Yes	1	1	1	Present	3.6.1.1.2	3	CipR.MSM5	Strong	ND	ND	Absent	Absent	Absent	Absent	Present	Present	Absent	Absent	Absent	Absent	Absent	Absent	Absent	Absent	Absent	Absent	Absent	Absent	Absent	Absent	Absent
SRR7251498	ESC_SA4287AA_AS	2017	F	< 16	England	No	N/A	Available	1	N/A	SRR7251498			PRJNA315192		1.3.4.461.1244	No	No	0	0	0	Absent	3.7.30.4.1	3	Global III OJC	Strong	ND	ND	Absent	Absent	Present	Absent	Absent	Present	Absent	Absent	Absent	Absent	Absent	Absent	Absent	Absent	Absent	Absent	Absent	Absent	Absent	Absent	Absent
SRR7251490	ESC_EB4383AA_AS	2017	F	16 - 60	England	Yes	Asia	Available	1	N/A	SRR7251490			PRJNA315192		1.1.1.38.1262	No	No	0	1	0	Absent	3.6.1	3	CipR_parent	Strong	ND	ND	Absent	Absent	Absent	Absent	Absent	Present	Absent	Absent	Present	Absent	Present	Absent	Absent	Absent	Absent	Absent	Absent	Absent	Absent	Absent	Absent
SRR7251485	ESC_SA4283AA_AS	2018	F	< 16	England	Unknown	N/A	Available	1	N/A	SRR7251485			PRJNA315192		1.3.11.16.153	No	No	0	0	0	Absent	3.7.18	3	Global III	Strong	ND	ND	Absent	Absent	Present	Absent	Absent	Present	Absent	Absent	Absent	Absent	Absent	Absent	Absent	Absent	Absent	Present	Absent	Absent	Absent	Absent	Absent
SRR7251479	ESC_SA4280AA_AS	2018	M	16 - 60	England	Yes	Asia	Available	1	N/A	SRR7251479			PRJNA315192		1.1.1.298.1362	No	No	1	1	1	Present	3.6.1.1.1	3	CipR.SEA	Strong	ND	ND	Absent	Absent	Absent	Absent	Absent	Present	Absent	Absent	Present	Absent	Present	Absent	Absent	Absent	Absent	Absent	Absent	Absent	Absent	Absent	Absent
SRR7251477	ESC_SA4537AA_AS	2017	M	< 16	England	Yes	Unknown	Available	1	N/A	SRR7251477			PRJNA315192		1.3.40.69.1285	No	No	0	0	0	Absent	3.7.30.1	3	Global III Middle East III	Strong	ND	ND	Absent	Absent	Present	Absent	Absent	Present	Absent	Absent	Present	Absent	Present	Absent	Absent	Absent	Absent	Present	Absent	Absent	Absent	Absent	Absent
SRR7251476	ESC_EB4384AA_AS	2017	M	16 - 60	England	Unknown	N/A	Available	1	N/A	SRR7251476			PRJNA315192		1.1.1.1.21	No	Yes	1	1	1	Present	3.6.1.1.2	3	CipR.MSM5	Strong	ND	ND	Absent	Absent	Absent	Absent	Present	Present	Absent	Absent	Present	Absent	Present	Absent	Absent	Absent	Absent	Absent	Absent	Absent	Absent	Absent	Absent
SRR7251470	ESC_SA4274AA_AS	2017	M	16 - 60	England	No	N/A	Available	1	N/A	SRR7251470			PRJNA315192		1.3.12.421.1048	No	No	0	0	0	Absent	3.7.16	3	Global III	Strong	ND	ND	Absent	Absent	Present	Absent	Absent	Present	Absent	Absent	Present	Absent	Present	Absent	Absent	Absent	Absent	Absent	Absent	Absent	Absent	Absent	Absent
SRR7251469	ESC_SA4273AA_AS	2016	M	16 - 60	England	Unknown	N/A	Available	1	N/A	SRR7251469			PRJNA315192		1.3.6.31.35	No	No	0	1	0	Absent	3.7.29.1.2	3	Global III VN2.MSM2	Strong	ND	ND	Absent	Absent	Present	Absent	Absent	Absent	Absent	Absent	Present	Absent	Present	Absent	Absent	Absent	Absent	Absent	Absent	Absent	Absent	Absent	Absent
SRR7251462	ESC_SA4271AA_AS	2016	F	16 - 60	England	Unknown	N/A	Available	1	N/A	SRR7251462			PRJNA315192		1.3.327.645.1041	No	No	0	0	0	Absent	3.7.10	3	Global III	Strong	ND	ND	Absent	Absent	Present	Absent	Absent	Present	Absent	Absent	Present	Absent	Present	Absent	Absent	Absent	Absent	Absent	Absent	Absent	Absent	Absent	Absent
SRR7251445	ESC_EB4385AA_AS	2018	M	16 - 60	England	No	N/A	Available	1	N/A	SRR7251445			PRJNA315192		1.1.29.49.1148	No	No	0	0	0	Absent	3.6.3	3	Central Asia III	Strong	ND	ND	Absent	Absent	Absent	Absent	Absent	Present	Absent	Absent	Present	Absent	Present	Absent	Absent	Absent	Absent	Present	Absent	Absent	Absent	Absent	Absent
SRR7251441	ESC_EB4386AA_AS	2017	M	16 - 60	England	Unknown	N/A	Available	1	N/A	SRR7251441			PRJNA315192		1.1.1.1.21	No	Yes	1	1	1	Present	3.6.1.1.2	3	CipR.MSM5	Strong	ND	ND	Absent	Absent	Absent	Absent	Present	Present	Absent	Absent	Present	Absent	Present	Absent	Absent	Absent	Absent	Absent	Absent	Absent	Absent	Absent	Absent
SRR7251433	ESC_EB4387AA_AS	2018	M	16 - 60	England	No	N/A	Available	1 and 2	3	SRR7251433			PRJNA315192		1.1.1.1.377	Yes	Yes	1	1	1	Present	3.6.1.1.2	3	CipR.MSM5	Strong	ND	ND	Absent	Absent	Absent	Absent	Present	Present	Absent	Absent	Present	Absent	Present	Absent	Absent	Absent	Absent	Absent	Absent	Absent	Absent	Absent	Absent
SRR7251430	ESC_EB4388AA_AS	2017	M	16 - 60	England	Unknown	N/A	Available	1 and 2	3	SRR7251430			PRJNA315192		1.1.1.1.377	Yes	Yes	1	1	1	Present	3.6.1.1.2	3	CipR.MSM5	Strong	ND	ND	Absent	Absent	Absent	Absent	Present	Present	Absent	Absent	Present	Absent	Present	Absent	Absent	Absent	Absent	Absent	Absent	Absent	Absent	Absent	Absent
SRR7251414	ESC_SA4249AA_AS	2017	F	< 16	England	Unknown	N/A	Available	1	N/A	SRR7251414			PRJNA315192		1.3.4.461.704	No	No	0	0	0	Absent	3.7.30.4.1	3	Global III OJC	Strong	ND	ND	Absent	Absent	Present	Absent	Absent	Present	Absent	Absent	Absent	Absent	Absent	Absent	Absent	Absent	Absent	Absent	Absent	Absent	Absent	Absent	Absent
SRR7251413	ESC_EB4389AA_AS	2018	M	< 16	England	Yes	Africa	Available	1	N/A	SRR7251413			PRJNA315192		33.214.397.821.1395	No	No	0	0	0	Absent	3	3	Lineage III	Strong	ND	ND	Absent	Absent	Absent	Absent	Absent	Present	Absent	Absent	Present	Absent	Present	Absent	Absent	Absent	Absent	Absent	Absent	Absent	Absent	Absent	Absent
SRR7251085	ESC_EB4390AA_AS	2016	F	16 - 60	England	Unknown	N/A	Available	1	N/A	SRR7251085			PRJNA315192		1.1.18.26.620	No	No	0	0	0	Absent	3.6.2	3	Central Asia III	Strong	ND	ND	Absent	Absent	Absent	Absent	Absent	Present	Absent	Absent	Present	Absent	Present	Absent	Absent	Absent	Absent	Absent	Absent	Absent	Absent	Absent	Absent
SRR7251058	ESC_EB4391AA_AS	2017	F	16 - 60	England	Yes	Asia	Available	1	N/A	SRR7251058			PRJNA315192		1.1.29.49.58	No	No	0	0	0	Absent	3.6.3	3	Central Asia III	Strong	ND	ND	Absent	Absent	Present	Absent	Absent	Present	Absent	Absent	Present	Absent	Present	Absent	Absent	Absent	Absent	Absent	Absent	Absent	Absent	Absent	Absent
SRR7251047	ESC_FB0279AA_AS	2016	F	16 - 60	England	Unknown	N/A	Available	1	N/A	SRR7251047			PRJNA315192		1.3.3.3.109	No	No	0	0	0	Absent	3.7.25	3	MSM4	Strong	ND	ND	Absent	Absent	Present	Absent	Absent	Present	Absent	Absent	Present	Absent	Present	Absent	Absent	Absent	Absent	Present	Absent	Absent	Absent	Absent	Absent
SRR7251041	ESC_EB4392AA_AS	2017	M	16 - 60	England	Yes	Europe	Available	1	N/A	SRR7251041			PRJNA315192		1.3.6.31.35	No	No	0	1	0	Absent	3.7.29.1.2	3	Global III VN2.MSM2	Strong	ND	ND	Absent	Absent	Present	Absent	Present	Absent	Absent	Absent	Absent	Absent	Absent	Absent	Absent	Absent	Absent	Absent	Absent	Absent	Absent	Absent	Absent
SRR7251039	ESC_SA4240AA_AS	2017	F	< 16	England	Unknown	N/A	Available	1	N/A	SRR7251039			PRJNA315192		1.3.4.461.1149	No	No	0	0	0	Absent	3.7.30.4.1	3	Global III OJC	Strong	ND	ND	Absent	Absent	Present	Absent	Absent	Present	Absent	Absent	Absent	Absent	Absent	Absent	Absent	Absent	Absent	Absent	Absent	Absent	Absent	Absent	Absent
SRR7251037	ESC_EB4393AA_AS	2017	M	16 - 60	England	Unknown	N/A	Available	1	N/A	SRR7251037			PRJNA315192		1.1.1.1.21	No	Yes	1	1	1	Present	3.6.1.1.2	3	CipR.MSM5	Strong	ND	ND	Absent	Absent	Absent	Absent	Present	Present	Absent	Absent	Present	Absent	Present	Absent	Absent	Absent	Absent	Absent	Absent	Absent	Absent	Absent	Absent
SRR7251033	ESC_EB4394AA_AS	2016	F	16 - 60	England	Yes	Asia	Available	1	N/A	SRR7251033			PRJNA315192		1.1.1.651.1054	No	No	1	1	1	Present	3.6.1.1	3	CipR	Strong	ND	ND	Absent	Absent	Absent	Absent	Absent	Present	Absent	Absent	Present	Absent	Present	Absent	Absent	Absent	Absent	Absent	Absent	Absent	Absent	Absent	Absent
SRR7251032	ESC_SA4236AA_AS	2017	M	16 - 60	England	No	N/A	Available	1	N/A	SRR7251032			PRJNA315192		1.3.3.9.56	No	No	0	0	0	Absent	3.7.25	3	MSM4	Strong	ND	ND	Absent	Absent	Present	Absent	Absent	Present	Absent	Absent	Absent	Absent	Absent	Absent	Absent	Absent	Absent	Absent	Absent	Absent	Absent	Absent	Absent
SRR7251031	ESC_EB4395AA_AS	2016	M	16 - 60	England	Yes	Europe	Available	1	N/A	SRR7251031			PRJNA315192		1.1.1.1.546	No	Yes	1	1	1	Present	3.6.1.1.2	3	CipR.MSM5	Strong	ND	ND	Absent	Absent	Absent	Absent	Present	Present	Absent	Absent	Present	Absent	Present	Absent	Absent	Absent	Absent	Absent	Absent	Absent	Absent	Absent	Absent
SRR7251030	ESC_EB4396AA_AS	2018	M	16 - 60	England	No	N/A	Available	1 and 2	1	SRR7251030			PRJNA315192		1.1.1.1.377	Yes	Yes	1	1	1	Present	3.6.1.1.2	3	CipR.MSM5	Strong	ND	ND	Absent	Absent	Absent	Absent	Present	Present	Absent	Absent	Present	Absent	Present	Absent	Absent	Absent	Absent	Absent	Absent	Absent	Absent	Absent	Absent
SRR7251029	ESC_EB4397AA_AS	2017	M	> 60	England	Unknown	N/A	Available	1	N/A	SRR7251029			PRJNA315192		1.1.1.1.21	No	Yes	1	1	1	Present	3.6.1.1.2	3	CipR.MSM5	Strong	ND	ND	Absent	Absent	Absent	Absent	Present	Present	Absent	Absent	Present	Absent	Present	Absent	Absent	Absent	Absent	Absent	Absent	Absent	Absent	Absent	Absent
SRR7251025	ESC_EB4398AA_AS	2017	Unknown	< 16	England	Unknown	N/A	Available	1	N/A	SRR7251025			PRJNA315192		1.1.29.49.558	No	No	0	0	0	Absent	3.6.3	3	Central Asia III	Strong	ND	ND	Absent	Absent	Absent	Absent	Absent	Present	Absent	Absent	Present	Absent	Present	Absent	Absent	Absent	Absent	Present	Absent	Absent	Absent	Absent	Absent
SRR7251024	ESC_EB4399AA_AS	2017	M	16 - 60	England	Unknown	N/A	Available	1 and 2	1	SRR7251024			PRJNA315192		1.1.1.1.377	Yes	Yes	1	1	1	Present	3.6.1.1.2	3	CipR.MSM5	Strong	ND	ND	Absent	Absent	Absent	Absent	Present	Present	Absent	Absent	Present	Absent	Present	Absent	Absent	Absent	Absent	Absent	Absent	Absent	Absent	Absent	Absent
SRR7251022	ESC_EB4400AA_AS	2017	M	< 16	England	Yes	Asia	Available	1	N/A	SRR7251022			PRJNA315192		1.1.1.699.1144	No	No	1	1	1	Present	3.6.1.1	3	CipR	Strong	ND	ND	Absent	Absent	Absent	Absent	Absent	Present	Absent	Absent	Present	Absent	Present	Absent	Absent	Absent	Absent	Absent	Absent	Absent	Absent	Absent	Absent
SRR7251011	ESC_SA4224AA_AS	2016	M	16 - 60	England	Unknown	N/A	Available	1	N/A	SRR7251011			PRJNA315192		1.128.211.492.706	No	No	0	0	0	Absent	3.7.30.4	3	Global III Israel III	Strong	ND	ND	Absent	Absent	Present	Absent	Absent	Present	Absent	Absent	Absent	Absent	Absent	Absent	Absent	Absent	Absent	Absent	Absent	Absent	Absent	Absent	Absent
SRR7251002	ESC_EB4402AA_AS	2018	M	16 - 60	England	Yes	Asia	Available	1	N/A	SRR7251002			PRJNA315192		1.1.29.49.1148	No	No	0	0	0	Absent	3.6.3	3	Central Asia III	Strong	ND	ND	Absent	Absent	Absent	Absent	Absent	Present	Absent	Absent	Present	Absent	Present	Absent	Absent	Absent	Absent	Present	Absent	Absent	Absent	Absent	Absent
SRR7250993	ESC_SA4216AA_AS	2018	F	< 16	England	Unknown	N/A	Available	1	N/A	SRR7250993			PRJNA315192		1.113.396.819.1392	No	No	0	0	0	Absent	3.7	3	Global III	Strong	ND	ND	Absent	Absent	Present	Absent	Absent	Present	Absent	Absent	Present	Absent	Present	Absent	Absent	Absent	Absent	Absent	Absent	Absent	Absent	Absent	Absent
SRR7250989	ESC_EB4403AA_AS	2017	M	16 - 60	England	Unknown	N/A	Available	1	N/A	SRR7250989			PRJNA315192		1.1.1.38.693	No	No	0	1	0	Absent	3.6.1	3	CipR_parent	Strong	ND	ND	Absent	Absent	Absent	Absent	Absent	Present	Absent	Absent	Present	Absent	Present	Absent	Absent	Absent	Absent	Absent	Absent	Absent	Absent	Absent	Absent
SRR7250987	ESC_EB4404AA_AS	2017	F	16 - 60	England	Yes	Asia	Available	1	N/A	SRR7250987			PRJNA315192		1.1.29.49.58	No	No	0	0	0	Absent	3.6.3	3	Central Asia III	Strong	ND	ND	Absent	Absent	Absent	Absent	Absent	Present	Absent	Absent	Present	Absent	Present	Absent	Absent	Absent	Absent	Absent	Absent	Absent	Absent	Absent	Absent
SRR7250985	ESC_EB4405AA_AS	2016	M	16 - 60	England	Unknown	N/A	Available	1	N/A	SRR7250985			PRJNA315192		1.3.6.31.35	No	No	0	1	0	Absent	3.7.29.1.2	3	Global III VN2.MSM2	Strong	ND	ND	Absent	Absent	Present	Absent	Absent	Absent	Absent	Absent	Present	Absent	Present	Absent	Absent	Absent	Absent	Absent	Absent	Absent	Absent	Absent	Absent
SRR7250981	ESC_SA4209AA_AS	2017	F	16 - 60	England	No	N/A	Available	1	N/A	SRR7250981			PRJNA315192		1.3.3.9.56	No	No	0	0	0	Absent	3.7.25	3	MSM4	Strong	ND	ND	Absent	Absent	Present	Absent	Absent	Present	Absent	Absent	Absent	Absent	Absent	Absent	Absent	Absent	Absent	Absent	Absent	Absent	Absent	Absent	Absent
SRR7250978	ESC_EB4406AA_AS	2018	M	16 - 60	England	Yes	Europe	Available	1 and 2	3	SRR7250978			PRJNA315192		1.1.1.1.377	Yes	Yes	1	1	1	Present	3.6.1.1.2	3	CipR.MSM5	Strong	ND	ND	Absent	Absent	Absent	Absent	Present	Present	Absent	Absent	Present	Absent	Present	Absent	Absent	Absent	Absent	Absent	Absent	Absent	Absent	Absent	Absent
SRR7250972	ESC_SA4204AA_AS	2018	M	16 - 60	England	Unknown	N/A	Available	1	N/A	SRR7250972			PRJNA315192		1.3.3.3.1391	No	No	0	0	0	Absent	3.7.25	3	MSM4	Strong	ND	ND	Absent	Absent	Present	Absent	Absent	Present	Absent	Absent	Present	Absent	Present	Absent	Absent	Absent	Absent	Absent	Absent	Present	Absent	Absent	Absent
SRR7250970	ESC_EB4407AA_AS	2018	M	16 - 60	England	Unknown	N/A	Available	1 and 2	1	SRR7250970			PRJNA315192		1.1.1.1.377	Yes	Yes	1	1	1	Present	3.6.1.1.2	3	CipR.MSM5	Strong	ND	ND	Absent	Absent	Absent	Absent	Present	Present	Absent	Absent	Present	Absent	Present	Absent	Absent	Absent	Absent	Absent	Absent	Absent	Absent	Absent	Absent
SRR7250967	ESC_SA4201AA_AS	2017	M	16 - 60	England	Yes	North America	Available	1	N/A	SRR7250967			PRJNA315192		1.3.11.16.153	No	No	0	0	0	Absent	3.7.18	3	Global III	Strong	ND	ND	Absent	Absent	Present	Absent	Absent	Present	Absent	Absent	Present	Absent	Present	Absent	Absent	Absent	Absent	Absent	Absent	Absent	Absent	Absent	Absent
SRR7250966	ESC_EB4408AA_AS	2017	M	16 - 60	England	Yes	Asia	Available	1	N/A	SRR7250966			PRJNA315192		1.1.1.463.1213	No	No	1	1	1	Present	3.6.1.1	3	CipR	Strong	ND	ND	Absent	Absent	Absent	Absent	Absent	Present	Absent	Absent	Present	Absent	Present	Absent	Absent	Absent	Absent	Absent	Absent	Absent	Absent	Absent	Absent
SRR7250964	ESC_SA4199AA_AS	2017	F	< 16	England	Unknown	N/A	Available	1	N/A	SRR7250964			PRJNA315192		1.3.4.461.681	No	No	0	0	0	Absent	3.7.30.4.1	3	Global III OJC	Strong	ND	ND	Absent	Absent	Present	Absent	Absent	Present	Absent	Absent	Absent	Absent	Absent	Absent	Absent	Absent	Absent	Absent	Absent	Absent	Absent	Absent	Absent
SRR7250956	ESC_SA4195AA_AS	2018	F	16 - 60	England	Unknown	N/A	Available	1	N/A	SRR7250956			PRJNA315192		1.3.11.150.1374	No	No	0	0	0	Absent	3.7.18	3	Global III	Strong	ND	ND	Absent	Absent	Present	Absent	Absent	Present	Absent	Absent	Present	Absent	Present	Absent	Absent	Absent	Absent	Absent	Absent	Absent	Absent	Absent	Absent
SRR7250954	ESC_EB4410AA_AS	2018	M	< 16	England	No	N/A	Available	1	N/A	SRR7250954			PRJNA315192		1.1.29.49.1148	No	No	0	0	0	Absent	3.6.3	3	Central Asia III	Strong	ND	ND	Absent	Absent	Absent	Absent	Absent	Present	Absent	Absent	Present	Absent	Present	Absent	Absent	Absent	Absent	Present	Absent	Absent	Absent	Absent	Absent
SRR7250953	ESC_EB4411AA_AS	2018	F	16 - 60	England	Unknown	N/A	Available	1	N/A	SRR7250953			PRJNA315192		1.1.1.338.452	No	No	1	1	0	Present	3.6.1.1	3	CipR	Strong	ND	ND	Absent	Absent	Absent	Absent	Absent	Present	Absent	Absent	Present	Absent	Present	Absent	Absent	Absent	Absent	Absent	Absent	Absent	Absent	Absent	Absent
SRR7250946	ESC_EB4412AA_AS	2018	F	16 - 60	England	Yes	Asia	Available	1	N/A	SRR7250946			PRJNA315192		1.1.29.49.1148	No	No	0	0	0	Absent	3.6.3	3	Central Asia III	Strong	ND	ND	Absent	Absent	Absent	Absent	Absent	Present	Absent	Absent	Present	Absent	Present	Absent	Absent	Absent	Absent	Present	Absent	Absent	Absent	Absent	Absent
SRR7257321	ESC_SA4428AA_AS	2018	F	> 60	England	Yes	Africa	Available	1	N/A	SRR7257321			PRJNA315192		1.3.33.723.1191	No	No	0	0	0	Absent	3.7.16	3	Global III	Strong	ND	ND	Absent	Absent	Present	Absent	Absent	Present	Absent	Absent	Present	Absent	Present	Absent	Absent	Absent	Absent	Absent	Absent	Absent	Absent	Absent	Absent
SRR7257153	ESC_EB4413AA_AS	2017	M	16 - 60	England	Unknown	N/A	Available	1	N/A	SRR7257153			PRJNA315192		1.1.1.1.1127	No	Yes	1	1	1	Present	3.6.1.1.2	3	CipR.MSM5	Strong	ND	ND	Absent	Absent	Absent	Absent	Present	Present	Absent	Absent	Absent	Absent	Absent	Absent	Absent	Absent	Absent	Absent	Absent	Absent	Absent	Absent	Absent
SRR7257127	ESC_EB4414AA_AS	2017	F	16 - 60	England	Yes	Asia	Available	1	N/A	SRR7257127			PRJNA315192		1.1.1.740.1217	No	No	1	1	1	Present	3.6.1.1	3	CipR	Strong	ND	ND	Absent	Absent	Absent	Absent	Absent	Present	Absent	Absent	Present	Absent	Present	Absent	Absent	Absent	Absent	Absent	Absent	Absent	Absent	Absent	Absent
SRR7257119	ESC_SA4422AA_AS	2017	M	16 - 60	England	Unknown	N/A	Available	1	N/A	SRR7257119			PRJNA315192		1.3.11.16.153	No	No	0	0	0	Absent	3.7.18	3	Global III	Strong	ND	ND	Absent	Absent	Present	Absent	Absent	Present	Absent	Absent	Present	Absent	Present	Absent	Absent	Absent	Absent	Absent	Absent	Absent	Absent	Absent	Absent
SRR7257118	ESC_EB4415AA_AS	2017	M	< 16	England	Unknown	N/A	Available	1	N/A	SRR7257118			PRJNA315192		1.1.1.1.1260	No	No	1	1	1	Present	3.6.1.1	3	CipR	Strong	ND	ND	Absent	Absent	Absent	Absent	Absent	Present	Absent	Absent	Present	Absent	Present	Absent	Absent	Absent	Absent	Absent	Absent	Absent	Absent	Absent	Absent
SRR7257089	ESC_SA4417AA_AS	2016	F	> 60	England	Unknown	N/A	Available	1	N/A	SRR7257089			PRJNA315192		1.3.40.69.1078	No	No	0	0	0	Absent	3.7.30.1	3	Global III Middle East III	Strong	ND	ND	Absent	Absent	Present	Absent	Absent	Present	Absent	Absent	Present	Absent	Present	Absent	Absent	Absent	Absent	Present	Absent	Absent	Absent	Absent	Absent
SRR7257086	ESC_EB4416AA_AS	2016	M	16 - 60	England	Yes	Asia	Available	1	N/A	SRR7257086			PRJNA315192		1.1.1.468.649	No	No	1	1	1	Present	3.6.1.1	3	CipR	Strong	ND	ND	Absent	Absent	Absent	Absent	Absent	Present	Absent	Absent	Absent	Absent	Absent	Absent	Absent	Absent	Absent	Absent	Absent	Absent	Absent	Absent	Absent
SRR7257085	ESC_SA4414AA_AS	2017	M	16 - 60	England	Yes	Unknown	Available	1	N/A	SRR7257085			PRJNA315192		1.3.3.9.56	No	No	0	0	0	Absent	3.7.25	3	MSM4	Strong	ND	ND	Absent	Absent	Present	Absent	Absent	Present	Absent	Absent	Absent	Absent	Absent	Absent	Absent	Absent	Absent	Absent	Absent	Absent	Absent	Absent	Absent
SRR7257045	ESC_SA4412AA_AS	2018	M	16 - 60	England	Yes	Africa	Available	1	N/A	SRR7257045			PRJNA315192		1.3.3.3.341	No	No	0	0	0	Absent	3.7.25	3	MSM4	Strong	ND	ND	Absent	Absent	Present	Absent	Absent	Present	Absent	Absent	Present	Absent	Present	Absent	Absent	Absent	Absent	Present	Absent	Absent	Absent	Absent	Absent
SRR7257044	ESC_SA4411AA_AS	2017	F	16 - 60	England	Yes	Unknown	Available	1	N/A	SRR7257044			PRJNA315192		1.3.12.733.1204	No	No	0	0	0	Absent	3.7.16	3	Global III	Strong	ND	ND	Absent	Absent	Present	Absent	Absent	Present	Absent	Absent	Present	Absent	Present	Absent	Absent	Absent	Absent	Absent	Absent	Absent	Absent	Absent	Absent
SRR7257042	ESC_SA4410AA_AS	2017	M	16 - 60	England	No	N/A	Available	1	N/A	SRR7257042			PRJNA315192		1.3.33.55.64	No	No	0	0	0	Absent	3.7.16	3	Global III	Strong	ND	ND	Absent	Absent	Present	Absent	Absent	Present	Absent	Absent	Present	Absent	Present	Absent	Absent	Absent	Absent	Absent	Absent	Absent	Absent	Absent	Absent
SRR7257039	ESC_EB4417AA_AS	2017	F	< 16	England	Unknown	N/A	Available	1	N/A	SRR7257039			PRJNA315192		1.1.43.73.1091	No	No	0	0	0	Absent	3.6.2	3	Central Asia III	Strong	ND	ND	Absent	Absent	Absent	Absent	Absent	Present	Absent	Absent	Present	Absent	Present	Absent	Absent	Absent	Absent	Absent	Absent	Absent	Absent	Absent	Absent
SRR7256998	ESC_SA4407AA_AS	2017	F	< 16	England	Unknown	N/A	Available	1	N/A	SRR7256998			PRJNA315192		1.3.4.461.704	No	No	0	0	0	Absent	3.7.30.4.1	3	Global III OJC	Strong	ND	ND	Absent	Absent	Present	Absent	Absent	Present	Absent	Absent	Absent	Absent	Absent	Absent	Absent	Absent	Absent	Absent	Absent	Absent	Absent	Absent	Absent
SRR7256984	ESC_EB4419AA_AS	2018	M	< 16	England	Yes	Asia	Available	1	N/A	SRR7256984			PRJNA315192		1.1.1.1.331	No	No	1	1	1	Present	3.6.1.1	3	CipR	Strong	ND	ND	Absent	Absent	Absent	Absent	Absent	Present	Absent	Absent	Present	Absent	Present	Absent	Absent	Absent	Absent	Present	Absent	Absent	Absent	Absent	Absent
SRR7256980	ESC_SA4400AA_AS	2018	M	< 16	England	Unknown	N/A	Available	1	N/A	SRR7256980			PRJNA315192		1.3.3.452.1343	No	No	0	0	0	Absent	3.7.25	3	MSM4	Strong	ND	ND	Present	Absent	Present	Absent	Absent	Present	Absent	Absent	Present	Absent	Present	Absent	Absent	Absent	Absent	Present	Absent	Absent	Absent	Absent	Absent
SRR7256977	ESC_SA4397AA_AS	2017	F	16 - 60	England	Yes	Europe	Available	1	N/A	SRR7256977			PRJNA315192		1.3.4.461.1244	No	No	0	0	0	Absent	3.7.30.4.1	3	Global III OJC	Strong	ND	ND	Absent	Absent	Present	Absent	Absent	Present	Absent	Absent	Absent	Absent	Absent	Absent	Absent	Absent	Absent	Absent	Absent	Absent	Absent	Absent	Absent
SRR7256974	ESC_EB4420AA_AS	2017	F	16 - 60	England	Yes	Unknown	Available	1	N/A	SRR7256974			PRJNA315192		1.1.1.38.1335	No	No	0	1	0	Absent	3.6.1	3	CipR_parent	Strong	ND	ND	Absent	Absent	Absent	Absent	Absent	Present	Absent	Absent	Present	Absent	Present	Absent	Absent	Absent	Absent	Absent	Absent	Absent	Absent	Absent	Absent
SRR7256971	ESC_SA4394AA_AS	2016	F	> 60	England	Yes	Africa	Available	1	N/A	SRR7256971			PRJNA315192		1.3.3.3.46	No	No	0	0	0	Absent	3.7.25	3	MSM4	Strong	ND	ND	Absent	Absent	Present	Absent	Absent	Present	Absent	Absent	Present	Absent	Present	Absent	Absent	Absent	Absent	Absent	Absent	Absent	Absent	Absent	Absent
SRR7256962	ESC_EB4421AA_AS	2018	M	16 - 60	England	Unknown	N/A	Available	1	N/A	SRR7256962			PRJNA315192		1.1.1.1.1127	No	Yes	1	1	1	Present	3.6.1.1.2	3	CipR.MSM5	Strong	ND	ND	Absent	Absent	Present	Absent	Present	Present	Absent	Absent	Absent	Absent	Absent	Absent	Absent	Absent	Absent	Absent	Absent	Absent	Absent	Absent	Absent
SRR7256960	ESC_SA4388AA_AS	2017	F	< 16	England	Unknown	N/A	Available	1	N/A	SRR7256960			PRJNA315192		1.3.3.3.109	No	No	0	0	0	Absent	3.7.25	3	MSM4	Strong	ND	ND	Absent	Absent	Present	Absent	Absent	Present	Absent	Absent	Absent	Absent	Absent	Absent	Absent	Absent	Absent	Present	Absent	Absent	Absent	Absent	Absent
SRR7256950	ESC_SA4385AA_AS	2017	F	< 16	England	Unknown	N/A	Available	1	N/A	SRR7256950			PRJNA315192		1.3.4.461.681	No	No	0	0	0	Absent	3.7.30.4.1	3	Global III OJC	Strong	ND	ND	Absent	Absent	Present	Absent	Absent	Present	Absent	Absent	Absent	Absent	Absent	Absent	Absent	Absent	Absent	Absent	Absent	Absent	Absent	Absent	Absent
SRR7256807	ESC_SA4383AA_AS	2018	F	16 - 60	England	Unknown	N/A	Available	1	N/A	SRR7256807			PRJNA315192		1.131.388.800.1345	No	No	0	0	0	Absent	3.7.7	3	Global III	Strong	ND	ND	Absent	Absent	Present	Absent	Absent	Present	Absent	Absent	Absent	Absent	Absent	Absent	Absent	Absent	Absent	Absent	Absent	Absent	Absent	Absent	Absent
SRR7256803	ESC_SA4380AA_AS	2017	M	16 - 60	England	Unknown	N/A	Available	1	N/A	SRR7256803			PRJNA315192		1.3.361.725.1193	No	No	0	0	0	Absent	3.7.16	3	Global III	Strong	ND	ND	Absent	Absent	Present	Absent	Absent	Present	Absent	Absent	Present	Absent	Present	Absent	Absent	Absent	Absent	Absent	Absent	Absent	Absent	Absent	Absent
SRR7256802	ESC_SA4379AA_AS	2017	M	16 - 60	England	No	N/A	Available	1	N/A	SRR7256802			PRJNA315192		1.52.339.671.1102	No	No	0	0	0	Absent	3.7.26	3	Global III	Strong	ND	ND	Absent	Absent	Present	Absent	Absent	Present	Absent	Absent	Present	Absent	Present	Absent	Absent	Absent	Absent	Absent	Absent	Absent	Absent	Absent	Absent
SRR7274851	ESC_EB4423AA_AS	2017	M	< 16	England	Yes	Unknown	Available	1	N/A	SRR7274851			PRJNA315192		1.1.29.49.572	No	No	0	0	0	Absent	3.6.3	3	Central Asia III	Strong	ND	ND	Absent	Absent	Absent	Absent	Absent	Present	Absent	Absent	Present	Absent	Present	Absent	Absent	Absent	Absent	Absent	Absent	Absent	Absent	Absent	Absent
SRR7274850	ESC_SA4691AA_AS	2017	M	< 16	England	Unknown	N/A	Available	1	N/A	SRR7274850			PRJNA315192		1.3.58.113.352	No	No	0	0	0	Absent	3.7.16	3	Global III	Strong	ND	ND	Absent	Present	Present	Absent	Absent	Present	Absent	Absent	Present	Absent	Present	Absent	Absent	Absent	Absent	Absent	Absent	Absent	Absent	Absent	Absent
SRR7274848	ESC_SA4690AA_AS	2017	M	> 60	England	Yes	Asia	Available	1	N/A	SRR7274848			PRJNA315192		1.1.1.732.1203	No	No	1	1	1	Present	3.6.1.1	3	CipR	Strong	ND	ND	Absent	Absent	Absent	Absent	Absent	Present	Absent	Absent	Absent	Absent	Absent	Absent	Absent	Absent	Absent	Absent	Absent	Absent	Absent	Absent	Absent
SRR7274839	ESC_EB4425AA_AS	2016	M	16 - 60	England	No	N/A	Available	1	N/A	SRR7274839			PRJNA315192		1.3.6.31.35	No	No	0	1	0	Absent	3.7.29.1.2	3	Global III VN2.MSM2	Strong	ND	ND	Absent	Absent	Present	Absent	Absent	Absent	Absent	Absent	Present	Absent	Present	Absent	Absent	Absent	Absent	Absent	Absent	Absent	Absent	Absent	Absent
SRR7274837	ESC_SA4678AA_AS	2017	M	16 - 60	England	Unknown	N/A	Available	1	N/A	SRR7274837			PRJNA315192		1.1.1.713.1171	No	No	1	1	1	Present	3.6.1.1	3	CipR	Strong	ND	ND	Absent	Absent	Absent	Absent	Absent	Present	Absent	Absent	Present	Absent	Present	Absent	Absent	Absent	Absent	Absent	Absent	Absent	Absent	Absent	Absent
SRR7274836	ESC_SA4677AA_AS	2016	F	16 - 60	England	Yes	Africa	Available	1	N/A	SRR7274836			PRJNA315192		1.3.33.55.64	No	No	0	0	0	Absent	3.7.16	3	Global III	Strong	ND	ND	Absent	Absent	Present	Absent	Absent	Present	Absent	Absent	Present	Absent	Present	Absent	Absent	Absent	Absent	Absent	Absent	Absent	Absent	Absent	Absent
SRR7274831	ESC_SA4672AA_AS	2017	F	16 - 60	England	Yes	Africa	Available	1	N/A	SRR7274831			PRJNA315192		1.3.167.683.1118	No	No	0	0	0	Absent	3.7.11	3	Global III	Strong	ND	ND	Absent	Absent	Present	Absent	Absent	Present	Absent	Absent	Present	Absent	Present	Absent	Absent	Absent	Absent	Absent	Absent	Absent	Absent	Absent	Absent
SRR7274829	ESC_EB4427AA_AS	2017	M	16 - 60	England	Unknown	N/A	Available	1	N/A	SRR7274829			PRJNA315192		1.1.1.1.21	No	Yes	1	1	1	Present	3.6.1.1.2	3	CipR.MSM5	Strong	ND	ND	Absent	Absent	Absent	Absent	Present	Present	Absent	Absent	Present	Absent	Present	Absent	Absent	Absent	Absent	Absent	Absent	Absent	Absent	Absent	Absent
SRR7274819	ESC_SA4665AA_AS	2017	M	< 16	England	Unknown	N/A	Available	1	N/A	SRR7274819			PRJNA315192		1.3.4.461.638	No	No	0	0	0	Absent	3.7.30.4.1	3	Global III OJC	Strong	ND	ND	Absent	Absent	Present	Absent	Absent	Present	Absent	Absent	Absent	Absent	Absent	Absent	Absent	Absent	Absent	Absent	Absent	Absent	Absent	Absent	Absent
SRR7274815	ESC_EB4429AA_AS	2017	F	16 - 60	England	Yes	Asia	Available	1	N/A	SRR7274815			PRJNA315192		1.1.1.1.644	No	No	1	1	1	Present	3.6.1.1	3	CipR	Strong	ND	ND	Absent	Absent	Absent	Absent	Absent	Present	Absent	Absent	Absent	Absent	Absent	Absent	Absent	Absent	Absent	Absent	Absent	Absent	Absent	Absent	Absent
SRR7274811	ESC_SA4661AA_AS	2017	F	16 - 60	England	No	N/A	Available	1	N/A	SRR7274811			PRJNA315192		1.3.11.16.1264	No	No	0	0	0	Absent	3.7.18	3	Global III	Strong	ND	ND	Absent	Absent	Present	Absent	Absent	Present	Absent	Absent	Present	Absent	Present	Absent	Absent	Absent	Absent	Absent	Absent	Absent	Absent	Absent	Absent
SRR7274809	ESC_EB4430AA_AS	2018	F	16 - 60	England	Yes	Asia	Available	1	N/A	SRR7274809			PRJNA315192		1.1.1.823.1398	No	No	1	1	1	Present	3.6.1.1	3	CipR	Strong	ND	ND	Absent	Absent	Absent	Absent	Absent	Present	Absent	Absent	Present	Absent	Present	Absent	Absent	Absent	Absent	Absent	Absent	Absent	Absent	Absent	Absent
SRR7274804	ESC_EB4431AA_AS	2016	M	> 60	England	Yes	Asia	Available	1	N/A	SRR7274804			PRJNA315192		1.1.1.276.332	No	No	1	1	1	Present	3.6.1.1	3	CipR	Strong	ND	ND	Absent	Absent	Absent	Absent	Absent	Present	Absent	Absent	Absent	Absent	Absent	Absent	Absent	Absent	Absent	Absent	Absent	Absent	Absent	Absent	Absent
SRR7274801	ESC_EB4432AA_AS	2017	M	16 - 60	England	Unknown	N/A	Available	1	N/A	SRR7274801			PRJNA315192		19.213.349.695.1136	No	No	0	0	0	Absent	1.5	1		Strong	ND	ND	Absent	Absent	Absent	Absent	Absent	Present	Absent	Absent	Absent	Absent	Absent	Absent	Absent	Absent	Absent	Absent	Absent	Absent	Absent	Absent	Absent
SRR7274798	ESC_EB4433AA_AS	2016	F	16 - 60	England	Yes	Asia	Available	1	N/A	SRR7274798			PRJNA315192		1.1.1.104.1035	No	No	1	1	1	Present	3.6.1.1	3	CipR	Strong	ND	ND	Absent	Absent	Absent	Absent	Absent	Present	Absent	Absent	Present	Absent	Present	Absent	Absent	Absent	Absent	Absent	Absent	Absent	Absent	Absent	Absent
SRR7274795	ESC_SA4655AA_AS	2017	F	16 - 60	England	Unknown	N/A	Available	1	N/A	SRR7274795			PRJNA315192		1.3.4.461.638	No	No	0	0	0	Absent	3.7.30.4.1	3	Global III OJC	Strong	ND	ND	Absent	Absent	Present	Absent	Absent	Present	Absent	Absent	Absent	Absent	Absent	Absent	Absent	Absent	Absent	Absent	Absent	Absent	Absent	Absent	Absent
SRR7274794	ESC_EB4434AA_AS	2017	M	16 - 60	England	Unknown	N/A	Available	1	N/A	SRR7274794			PRJNA315192		1.1.1.1.21	No	Yes	1	1	1	Present	3.6.1.1.2	3	CipR.MSM5	Strong	ND	ND	Absent	Absent	Absent	Absent	Present	Present	Absent	Absent	Present	Absent	Present	Absent	Absent	Absent	Absent	Absent	Absent	Absent	Absent	Absent	Absent
SRR7274792	ESC_SA4653AA_AS	2017	F	16 - 60	England	Unknown	N/A	Available	1	N/A	SRR7274792			PRJNA315192		1.3.167.760.1254	No	No	0	0	0	Absent	3.7.11	3	Global III	Strong	ND	ND	Absent	Absent	Present	Absent	Absent	Present	Absent	Absent	Present	Absent	Present	Absent	Absent	Absent	Absent	Absent	Absent	Absent	Absent	Absent	Absent
SRR7274791	ESC_EB4435AA_AS	2018	M	16 - 60	England	No	N/A	Available	1 and 2	3	SRR7274791			PRJNA315192		1.1.1.1.377	Yes	Yes	1	1	1	Present	3.6.1.1.2	3	CipR.MSM5	Strong	ND	ND	Absent	Absent	Absent	Absent	Present	Present	Absent	Absent	Present	Absent	Present	Absent	Absent	Absent	Absent	Absent	Absent	Absent	Absent	Absent	Absent
SRR7274782	ESC_EB4436AA_AS	2017	M	16 - 60	England	Yes	Asia	Available	1	N/A	SRR7274782			PRJNA315192		1.1.1.265.315	No	No	1	1	1	Present	3.6.1.1	3	CipR	Strong	ND	ND	Absent	Absent	Absent	Absent	Absent	Present	Absent	Absent	Present	Absent	Present	Absent	Absent	Absent	Absent	Absent	Absent	Absent	Absent	Absent	Absent
SRR7274753	ESC_EB4437AA_AS	2018	M	< 16	England	Yes	Asia	Available	1	N/A	SRR7274753			PRJNA315192		1.1.29.49.1148	No	No	0	0	0	Absent	3.6.3	3	Central Asia III	Strong	ND	ND	Absent	Absent	Absent	Absent	Absent	Present	Absent	Absent	Present	Absent	Present	Absent	Absent	Absent	Absent	Present	Absent	Absent	Absent	Absent	Absent
SRR7266831	ESC_EB4439AA_AS	2018	M	16 - 60	England	No	N/A	Available	1 and 2	3	SRR7266831			PRJNA315192		1.1.1.1.377	Yes	Yes	1	1	1	Present	3.6.1.1.2	3	CipR.MSM5	Strong	ND	ND	Absent	Absent	Absent	Absent	Present	Present	Absent	Absent	Absent	Absent	Absent	Absent	Absent	Absent	Absent	Absent	Absent	Absent	Absent	Absent	Absent
SRR7266827	ESC_SA4629AA_AS	2016	F	16 - 60	England	No	N/A	Available	1	N/A	SRR7266827			PRJNA315192		1.21.200.470.655	No	No	0	0	0	Absent	3.7	3	Global III	Strong	ND	ND	Absent	Absent	Present	Absent	Absent	Present	Absent	Absent	Present	Absent	Present	Absent	Absent	Absent	Absent	Absent	Absent	Absent	Absent	Absent	Absent
SRR7266825	ESC_EB4440AA_AS	2016	F	16 - 60	England	Yes	Asia	Available	1	N/A	SRR7266825			PRJNA315192		1.1.189.435.589	No	No	0	1	0	Absent	3.6.1	3	CipR_parent	Strong	ND	ND	Absent	Absent	Absent	Absent	Absent	Present	Absent	Absent	Present	Absent	Present	Absent	Absent	Absent	Absent	Absent	Absent	Absent	Absent	Absent	Absent
SRR7266822	ESC_EB4441AA_AS	2016	M	16 - 60	England	Unknown	N/A	Available	1	N/A	SRR7266822			PRJNA315192		1.1.29.49.1083	No	No	0	0	0	Absent	3.6.3	3	Central Asia III	Strong	ND	ND	Absent	Absent	Absent	Absent	Absent	Present	Absent	Absent	Present	Absent	Present	Absent	Absent	Absent	Absent	Absent	Absent	Absent	Absent	Absent	Absent
SRR7266818	ESC_SA4624AA_AS	2017	M	16 - 60	England	Yes	Asia	Available	1	N/A	SRR7266818			PRJNA315192		1.1.1.705.1155	No	No	1	1	1	Present	3.6.1.1	3	CipR	Strong	ND	ND	Absent	Absent	Absent	Absent	Absent	Present	Absent	Absent	Present	Absent	Present	Absent	Absent	Absent	Absent	Absent	Absent	Absent	Absent	Absent	Absent
SRR7266809	ESC_EB4443AA_AS	2017	F	16 - 60	England	Unknown	N/A	Available	1	N/A	SRR7266809			PRJNA315192		1.1.1.1.546	No	Yes	1	1	1	Present	3.6.1.1.2	3	CipR.MSM5	Strong	ND	ND	Absent	Absent	Absent	Absent	Absent	Present	Absent	Absent	Present	Absent	Present	Absent	Absent	Absent	Absent	Absent	Absent	Absent	Absent	Absent	Absent
SRR7266807	ESC_SA4619AA_AS	2017	F	16 - 60	England	Yes	Asia	Available	1	N/A	SRR7266807			PRJNA315192		1.55.186.720.1187	No	No	0	0	0	Absent	3.7.3	3	Global III	Strong	ND	ND	Absent	Absent	Present	Absent	Absent	Present	Absent	Absent	Present	Absent	Present	Absent	Absent	Absent	Absent	Absent	Absent	Absent	Absent	Absent	Absent
SRR7266805	ESC_SA4617AA_AS	2017	F	< 16	England	Unknown	N/A	Available	1	N/A	SRR7266805			PRJNA315192		1.1.1.1.1277	No	No	1	1	1	Present	3.6.1.1	3	CipR	Strong	ND	ND	Absent	Absent	Absent	Absent	Absent	Present	Absent	Absent	Absent	Absent	Absent	Absent	Absent	Absent	Absent	Absent	Absent	Absent	Absent	Absent	Absent
SRR7266803	ESC_SA4616AA_AS	2017	Unknown	< 16	England	Unknown	N/A	Available	1	N/A	SRR7266803			PRJNA315192		1.3.58.113.126	No	No	0	0	0	Absent	3.7.16	3	Global III	Strong	ND	ND	Absent	Absent	Present	Absent	Absent	Present	Absent	Absent	Absent	Absent	Absent	Absent	Absent	Absent	Absent	Absent	Absent	Absent	Absent	Absent	Absent
SRR7266796	ESC_SA4611AA_AS	2017	M	< 16	England	Unknown	N/A	Available	1	N/A	SRR7266796			PRJNA315192		1.1.1.759.1251	No	No	1	1	1	Present	3.6.1.1	3	CipR	Strong	ND	ND	Absent	Absent	Absent	Absent	Absent	Present	Absent	Absent	Present	Absent	Present	Absent	Absent	Absent	Absent	Absent	Absent	Absent	Absent	Absent	Absent
SRR7266795	ESC_SA4610AA_AS	2017	M	< 16	England	No	N/A	Available	1	N/A	SRR7266795			PRJNA315192		1.3.4.461.704	No	No	0	0	0	Absent	3.7.30.4.1	3	Global III OJC	Strong	ND	ND	Absent	Absent	Present	Absent	Absent	Present	Absent	Absent	Absent	Absent	Absent	Absent	Absent	Absent	Absent	Absent	Absent	Absent	Absent	Absent	Absent
SRR7266791	ESC_EB4444AA_AS	2018	M	16 - 60	England	Unknown	N/A	Available	1 and 2	3	SRR7266791			PRJNA315192		1.1.1.1.377	Yes	Yes	1	1	1	Present	3.6.1.1.2	3	CipR.MSM5	Strong	ND	ND	Absent	Absent	Absent	Absent	Present	Present	Absent	Absent	Present	Absent	Present	Absent	Absent	Absent	Absent	Absent	Absent	Absent	Absent	Absent	Absent
SRR7266790	ESC_EB4445AA_AS	2018	M	16 - 60	England	No	N/A	Available	1 and 2	3	SRR7266790			PRJNA315192		1.1.1.1.377	Yes	Yes	1	1	1	Present	3.6.1.1.2	3	CipR.MSM5	Strong	ND	ND	Absent	Absent	Absent	Absent	Present	Present	Absent	Absent	Present	Absent	Present	Absent	Absent	Absent	Absent	Absent	Absent	Absent	Absent	Absent	Absent
SRR7266787	ESC_EB4446AA_AS	2018	F	16 - 60	England	Unknown	N/A	Available	1	N/A	SRR7266787			PRJNA315192		1.1.29.49.547	No	No	0	0	0	Absent	3.6.3	3	Central Asia III	Strong	ND	ND	Absent	Absent	Absent	Absent	Absent	Present	Absent	Absent	Present	Absent	Present	Absent	Absent	Absent	Absent	Present	Absent	Absent	Absent	Absent	Absent
SRR7266783	ESC_SA4603AA_AS	2016	M	16 - 60	England	Yes	Oceania	Available	1	N/A	SRR7266783			PRJNA315192		1.1.1.298.1050	No	No	1	1	1	Present	3.6.1.1.1	3	CipR.SEA	Strong	ND	ND	Absent	Absent	Absent	Absent	Absent	Present	Absent	Absent	Present	Absent	Present	Absent	Absent	Absent	Absent	Absent	Absent	Absent	Present	Absent	Absent
SRR7266781	ESC_SA4602AA_AS	2016	F	< 16	England	Yes	North America	Available	1	N/A	SRR7266781			PRJNA315192		1.3.11.16.153	No	No	0	0	0	Absent	3.7.18	3	Global III	Strong	ND	ND	Absent	Absent	Present	Absent	Absent	Present	Absent	Absent	Present	Absent	Present	Absent	Absent	Absent	Absent	Absent	Absent	Absent	Absent	Absent	Absent
SRR7266780	ESC_SA4601AA_AS	2017	M	16 - 60	England	Unknown	N/A	Available	1	N/A	SRR7266780			PRJNA315192		1.3.11.16.153	No	No	0	0	0	Absent	3.7.18	3	Global III	Strong	ND	ND	Absent	Absent	Present	Absent	Absent	Present	Absent	Absent	Present	Absent	Present	Absent	Absent	Absent	Absent	Absent	Absent	Absent	Absent	Absent	Absent
SRR7266777	ESC_EB4447AA_AS	2017	F	< 16	England	Unknown	N/A	Available	1	N/A	SRR7266777			PRJNA315192		1.1.29.49.471	No	No	0	0	0	Absent	3.6.3	3	Central Asia III	Strong	ND	ND	Absent	Absent	Absent	Absent	Absent	Present	Absent	Absent	Present	Absent	Present	Absent	Absent	Absent	Absent	Absent	Absent	Absent	Absent	Absent	Absent
SRR7266775	ESC_EB4448AA_AS	2017	F	16 - 60	England	Yes	Asia	Available	1	N/A	SRR7266775			PRJNA315192		1.137.177.678.1113	No	No	0	0	0	Absent	3.6.4	3	Central Asia III	Strong	ND	ND	Absent	Absent	Absent	Absent	Absent	Present	Absent	Absent	Present	Absent	Present	Absent	Absent	Absent	Absent	Present	Absent	Absent	Absent	Absent	Absent
SRR7266772	ESC_EB4449AA_AS	2018	M	16 - 60	England	Unknown	N/A	Available	1	N/A	SRR7266772			PRJNA315192		1.1.1.276.1354	No	No	1	1	1	Present	3.6.1.1	3	CipR	Strong	ND	ND	Absent	Absent	Absent	Absent	Absent	Present	Absent	Absent	Present	Absent	Present	Absent	Absent	Absent	Absent	Absent	Absent	Absent	Absent	Absent	Absent
SRR7266766	ESC_EB4450AA_AS	2017	M	16 - 60	England	No	N/A	Available	1	N/A	SRR7266766			PRJNA315192		1.1.371.748.1230	No	Yes	1	1	1	Present	3.6.1.1.2	3	CipR.MSM5	Strong	ND	ND	Absent	Absent	Absent	Absent	Present	Present	Absent	Absent	Present	Absent	Present	Absent	Absent	Absent	Absent	Absent	Absent	Absent	Absent	Absent	Absent
SRR7266765	ESC_EB4451AA_AS	2017	M	16 - 60	England	Unknown	N/A	Available	1	N/A	SRR7266765			PRJNA315192		1.1.1.342.1100	No	No	1	1	1	Present	3.6.1.1	3	CipR	Strong	ND	ND	Absent	Absent	Absent	Absent	Absent	Present	Absent	Absent	Absent	Absent	Absent	Absent	Absent	Absent	Absent	Present	Absent	Absent	Absent	Absent	Absent
SRR7266763	ESC_EB4452AA_AS	2018	F	16 - 60	England	Yes	Asia	Available	1	N/A	SRR7266763			PRJNA315192		1.1.1.809.1370	No	No	1	1	1	Present	3.6.1.1	3	CipR	Strong	ND	ND	Absent	Absent	Absent	Absent	Absent	Present	Absent	Absent	Absent	Absent	Absent	Absent	Absent	Absent	Absent	Absent	Absent	Absent	Absent	Absent	Absent
SRR7266758	ESC_SA4589AA_AS	2017	F	< 16	England	Yes	Asia	Available	1	N/A	SRR7266758			PRJNA315192		1.1.1.391.523	No	No	1	1	1	Present	3.6.1.1.3	3	CipR	Strong	ND	ND	Absent	Absent	Absent	Absent	Absent	Present	Absent	Absent	Present	Absent	Present	Absent	Absent	Absent	Absent	Absent	Absent	Absent	Absent	Absent	Absent
SRR7266388	ESC_EB4453AA_AS	2017	F	> 60	England	Unknown	N/A	Available	1	N/A	SRR7266388			PRJNA315192		1.3.6.31.35	No	No	0	1	0	Absent	3.7.29.1.2	3	Global III VN2.MSM2	Strong	ND	ND	Absent	Absent	Present	Absent	Absent	Absent	Absent	Absent	Present	Absent	Present	Absent	Absent	Absent	Absent	Absent	Absent	Absent	Absent	Absent	Absent
SRR7266387	ESC_EB4454AA_AS	2017	M	16 - 60	England	Unknown	N/A	Available	1	N/A	SRR7266387			PRJNA315192		1.1.1.38.1095	No	No	0	1	0	Absent	3.6.1	3	CipR_parent	Strong	ND	ND	Absent	Absent	Absent	Absent	Absent	Present	Absent	Absent	Present	Absent	Present	Absent	Absent	Absent	Absent	Absent	Absent	Absent	Absent	Absent	Absent
SRR7266381	ESC_EB4455AA_AS	2017	M	16 - 60	England	Unknown	N/A	Available	1 and 2	1	SRR7266381			PRJNA315192		1.1.1.1.377	Yes	Yes	1	1	1	Present	3.6.1.1.2	3	CipR.MSM5	Strong	ND	ND	Absent	Absent	Absent	Absent	Present	Present	Absent	Absent	Present	Absent	Present	Absent	Absent	Absent	Absent	Absent	Absent	Absent	Absent	Absent	Absent
SRR7266380	ESC_EB4456AA_AS	2017	M	16 - 60	England	Unknown	N/A	Available	1	N/A	SRR7266380			PRJNA315192		1.1.1.1.21	No	Yes	1	1	1	Present	3.6.1.1.2	3	CipR.MSM5	Strong	ND	ND	Absent	Absent	Absent	Absent	Present	Present	Absent	Absent	Present	Absent	Present	Absent	Absent	Absent	Absent	Absent	Absent	Absent	Absent	Absent	Absent
SRR7265978	ESC_SA4579AA_AS	2017	F	> 60	England	No	N/A	Available	1	N/A	SRR7265978			PRJNA315192		1.3.4.461.704	No	No	0	0	0	Absent	3.7.30.4.1	3	Global III OJC	Strong	ND	ND	Absent	Absent	Present	Absent	Absent	Present	Absent	Absent	Absent	Absent	Absent	Absent	Absent	Absent	Absent	Absent	Absent	Absent	Absent	Absent	Absent
SRR7265972	ESC_EB4457AA_AS	2017	F	16 - 60	England	Unknown	N/A	Available	1	N/A	SRR7265972			PRJNA315192		1.1.43.73.1312	No	No	0	0	0	Absent	3.6.2	3	Central Asia III	Strong	ND	ND	Absent	Absent	Absent	Absent	Absent	Present	Absent	Absent	Present	Absent	Present	Absent	Absent	Absent	Absent	Absent	Absent	Absent	Absent	Absent	Absent
SRR7265971	ESC_EB4458AA_AS	2017	F	> 60	England	Unknown	N/A	Available	1	N/A	SRR7265971			PRJNA315192		1.1.29.49.1148	No	No	0	0	0	Absent	3.6.3	3	Central Asia III	Strong	ND	ND	Absent	Absent	Absent	Absent	Absent	Present	Absent	Absent	Present	Absent	Present	Absent	Absent	Absent	Absent	Present	Absent	Absent	Absent	Absent	Absent
SRR7265966	ESC_SA4574AA_AS	2017	F	16 - 60	England	Yes	Asia	Available	1	N/A	SRR7265966			PRJNA315192		1.1.1.722.1190	No	No	1	1	1	Present	3.6.1.1.3	3	CipR	Strong	ND	ND	Absent	Absent	Absent	Absent	Absent	Present	Absent	Absent	Present	Absent	Present	Absent	Absent	Absent	Absent	Absent	Absent	Absent	Absent	Absent	Absent
SRR7265965	ESC_SA4573AA_AS	2017	F	16 - 60	England	Unknown	N/A	Available	1	N/A	SRR7265965			PRJNA315192		1.220.376.767.1271	No	No	0	0	0	Absent	3.7.16	3	Global III	Strong	ND	ND	Absent	Absent	Present	Absent	Absent	Present	Absent	Absent	Absent	Absent	Absent	Absent	Absent	Absent	Absent	Absent	Absent	Absent	Absent	Absent	Absent
SRR7265961	ESC_EB4459AA_AS	2017	F	16 - 60	England	Yes	Africa	Available	1	N/A	SRR7265961			PRJNA315192		33.214.354.704.1153	No	No	0	0	0	Absent	3	3	Lineage III	Strong	ND	ND	Absent	Absent	Absent	Absent	Absent	Present	Absent	Absent	Absent	Absent	Absent	Absent	Absent	Absent	Absent	Absent	Absent	Absent	Absent	Absent	Absent
SRR7265959	ESC_EB4460AA_AS	2018	M	16 - 60	England	Unknown	N/A	Available	1 and 2	3	SRR7265959			PRJNA315192		1.1.1.1.377	Yes	Yes	1	1	1	Present	3.6.1.1.2	3	CipR.MSM5	Strong	ND	ND	Absent	Absent	Absent	Absent	Present	Present	Absent	Absent	Present	Absent	Present	Absent	Absent	Absent	Absent	Absent	Absent	Absent	Absent	Absent	Absent
SRR7265958	ESC_EB4461AA_AS	2017	M	16 - 60	England	Unknown	N/A	Available	1 and 2	3	SRR7265958			PRJNA315192		1.1.1.1.377	Yes	Yes	1	1	1	Present	3.6.1.1.2	3	CipR.MSM5	Strong	ND	ND	Absent	Absent	Absent	Absent	Present	Present	Absent	Absent	Present	Absent	Present	Absent	Absent	Absent	Absent	Absent	Absent	Absent	Absent	Absent	Absent
SRR7265953	ESC_EB4462AA_AS	2017	F	16 - 60	England	Yes	Africa	Available	1	N/A	SRR7265953			PRJNA315192		1.1.18.26.279	No	No	0	0	0	Absent	3.6.2	3	Central Asia III	Strong	ND	ND	Absent	Absent	Absent	Absent	Absent	Present	Absent	Absent	Present	Absent	Present	Absent	Absent	Absent	Absent	Absent	Absent	Absent	Absent	Absent	Absent
SRR7265945	ESC_EB4463AA_AS	2016	F	16 - 60	England	Yes	Asia	Available	1	N/A	SRR7265945			PRJNA315192		1.1.18.26.1059	No	No	0	0	0	Absent	3.6.2	3	Central Asia III	Strong	ND	ND	Absent	Absent	Absent	Absent	Absent	Present	Absent	Absent	Present	Absent	Present	Absent	Absent	Absent	Absent	Absent	Absent	Absent	Absent	Absent	Absent
SRR7265940	ESC_EB4464AA_AS	2017	F	16 - 60	England	Yes	Africa	Available	1	N/A	SRR7265940			PRJNA315192		1.1.1.38.1057	No	No	0	1	0	Absent	3.6.1	3	CipR_parent	Strong	ND	ND	Absent	Absent	Absent	Absent	Absent	Present	Absent	Absent	Present	Absent	Present	Absent	Absent	Absent	Absent	Absent	Absent	Absent	Absent	Absent	Absent
SRR7265938	ESC_EB4465AA_AS	2017	M	16 - 60	England	Yes	Asia	Available	1	N/A	SRR7265938			PRJNA315192		1.1.1.666.1089	No	No	1	1	1	Present	3.6.1.1	3	CipR	Strong	ND	ND	Absent	Absent	Absent	Absent	Absent	Present	Absent	Absent	Present	Absent	Present	Absent	Absent	Absent	Absent	Absent	Absent	Absent	Absent	Absent	Absent
SRR7265935	ESC_SA4560AA_AS	2017	F	16 - 60	England	Yes	Africa	Available	1	N/A	SRR7265935			PRJNA315192		1.52.358.711.1166	No	No	0	0	0	Absent	3.7.26	3	Global III	Strong	ND	ND	Absent	Absent	Present	Absent	Absent	Present	Absent	Absent	Present	Absent	Present	Absent	Absent	Absent	Absent	Absent	Absent	Absent	Absent	Absent	Absent
SRR7265934	ESC_SA4559AA_AS	2018	F	> 60	England	Yes	Africa	Available	1	N/A	SRR7265934			PRJNA315192		1.3.33.723.1191	No	No	0	0	0	Absent	3.7.16	3	Global III	Strong	ND	ND	Absent	Absent	Present	Absent	Absent	Present	Absent	Absent	Present	Absent	Present	Absent	Absent	Absent	Absent	Absent	Absent	Absent	Absent	Absent	Absent
SRR7265932	ESC_EB4466AA_AS	2017	M	16 - 60	England	Unknown	N/A	Available	1 and 2	3	SRR7265932			PRJNA315192		1.1.1.1.377	Yes	Yes	1	1	1	Present	3.6.1.1.2	3	CipR.MSM5	Strong	ND	ND	Absent	Absent	Absent	Absent	Present	Present	Absent	Absent	Present	Absent	Present	Absent	Absent	Absent	Absent	Absent	Absent	Absent	Absent	Absent	Absent
SRR7265926	ESC_EB4467AA_AS	2017	F	16 - 60	England	Unknown	N/A	Available	1	N/A	SRR7265926			PRJNA315192		1.1.1.38.1289	No	No	0	1	0	Absent	3.6.1	3	CipR_parent	Strong	ND	ND	Absent	Absent	Absent	Absent	Absent	Present	Absent	Absent	Present	Absent	Present	Absent	Absent	Absent	Absent	Absent	Absent	Absent	Absent	Absent	Absent
SRR7265923	ESC_EB4468AA_AS	2018	F	16 - 60	England	Unknown	N/A	Available	1	N/A	SRR7265923			PRJNA315192		1.1.1.808.1367	No	No	1	1	1	Present	3.6.1.1	3	CipR	Strong	ND	ND	Absent	Absent	Absent	Absent	Absent	Present	Absent	Absent	Absent	Present	Absent	Absent	Absent	Absent	Absent	Absent	Absent	Absent	Absent	Absent	Absent
SRR7265862	ESC_SA4547AA_AS	2017	F	16 - 60	England	Yes	Asia	Available	1	N/A	SRR7265862			PRJNA315192		1.137.177.405.544	No	No	0	0	0	Absent	3.6.4	3	Central Asia III	Strong	ND	ND	Absent	Absent	Absent	Absent	Absent	Present	Present	Absent	Present	Absent	Present	Absent	Absent	Absent	Absent	Absent	Absent	Absent	Absent	Absent	Absent
SRR7265859	ESC_FB0282AA_AS	2016	F	16 - 60	England	Yes	Africa	Available	1	N/A	SRR7265859			PRJNA315192		1.3.3.3.341	No	No	0	0	0	Absent	3.7.25	3	MSM4	Strong	ND	ND	Absent	Absent	Present	Absent	Absent	Present	Absent	Absent	Present	Absent	Present	Absent	Absent	Absent	Absent	Present	Absent	Absent	Absent	Absent	Absent
SRR7265855	ESC_SA4545AA_AS	2017	F	16 - 60	England	Yes	Asia	Available	1	N/A	SRR7265855			PRJNA315192		1.1.1.694.1135	No	No	1	1	1	Present	3.6.1.1	3	CipR	Strong	ND	ND	Absent	Absent	Absent	Absent	Absent	Present	Absent	Absent	Absent	Absent	Absent	Absent	Absent	Absent	Absent	Absent	Absent	Absent	Absent	Absent	Absent
SRR7265853	ESC_EB4471AA_AS	2018	M	16 - 60	England	Yes	Asia	Available	1	N/A	SRR7265853			PRJNA315192		1.1.29.49.1148	No	No	0	0	0	Absent	3.6.3	3	Central Asia III	Strong	ND	ND	Absent	Absent	Absent	Absent	Absent	Present	Absent	Absent	Absent	Absent	Absent	Absent	Absent	Absent	Absent	Present	Absent	Absent	Absent	Absent	Absent
SRR7265845	ESC_EB4472AA_AS	2017	M	16 - 60	England	No	N/A	Available	1 and 2	3	SRR7265845			PRJNA315192		1.1.1.1.377	Yes	Yes	1	1	1	Present	3.6.1.1.2	3	CipR.MSM5	Strong	ND	ND	Absent	Absent	Absent	Absent	Present	Present	Absent	Absent	Present	Absent	Present	Absent	Absent	Absent	Absent	Absent	Absent	Absent	Absent	Absent	Absent
SRR7265741	ESC_SA4541AA_AS	2017	F	16 - 60	England	Yes	Asia	Available	1	N/A	SRR7265741			PRJNA315192		1.1.1.265.1240	No	No	1	1	1	Present	3.6.1.1	3	CipR	Strong	ND	ND	Absent	Absent	Absent	Absent	Absent	Present	Absent	Absent	Present	Absent	Present	Absent	Absent	Absent	Absent	Absent	Absent	Absent	Absent	Absent	Absent
SRR7265628	ESC_EB4473AA_AS	2017	M	16 - 60	England	Unknown	N/A	Available	1 and 2	1	SRR7265628			PRJNA315192		1.1.1.1.377	Yes	Yes	1	1	1	Present	3.6.1.1.2	3	CipR.MSM5	Strong	ND	ND	Absent	Absent	Absent	Absent	Present	Present	Absent	Absent	Present	Absent	Present	Absent	Absent	Absent	Absent	Absent	Absent	Absent	Absent	Absent	Absent
SRR7277880	ESC_SA5046AA_AS	2017	M	< 16	England	Yes	Asia	Available	1	N/A	SRR7277880			PRJNA315192		1.3.4.461.1244	No	No	0	0	0	Absent	3.7.30.4.1	3	Global III OJC	Strong	ND	ND	Absent	Absent	Present	Absent	Absent	Present	Absent	Absent	Absent	Absent	Absent	Absent	Absent	Absent	Absent	Absent	Absent	Absent	Absent	Absent	Absent
SRR7277813	ESC_EB4474AA_AS	2017	F	16 - 60	England	Unknown	N/A	Available	1	N/A	SRR7277813			PRJNA315192		1.1.43.151.268	No	No	0	0	0	Absent	3.6.2	3	Central Asia III	Strong	ND	ND	Absent	Absent	Absent	Absent	Absent	Present	Absent	Absent	Absent	Absent	Absent	Absent	Absent	Absent	Absent	Absent	Absent	Absent	Absent	Absent	Absent
SRR7277797	ESC_EB4475AA_AS	2016	M	16 - 60	England	Yes	Africa	Available	1	N/A	SRR7277797			PRJNA315192		1.1.18.26.1045	No	No	0	0	0	Absent	3.6.2	3	Central Asia III	Strong	ND	ND	Absent	Absent	Absent	Absent	Absent	Present	Absent	Absent	Present	Absent	Present	Absent	Absent	Absent	Absent	Absent	Absent	Absent	Absent	Absent	Absent
SRR7277794	ESC_SA5040AA_AS	2017	F	> 60	England	Yes	Africa	Available	1	N/A	SRR7277794			PRJNA315192		1.3.3.3.14	No	No	0	0	0	Absent	3.7.25	3	MSM4	Strong	ND	ND	Absent	Absent	Present	Absent	Absent	Present	Absent	Absent	Present	Absent	Present	Absent	Absent	Absent	Absent	Absent	Absent	Absent	Absent	Absent	Absent
SRR7277787	ESC_SA5039AA_AS	2017	M	< 16	England	Unknown	N/A	Available	1	N/A	SRR7277787			PRJNA315192		1.3.4.461.704	No	No	0	0	0	Absent	3.7.30.4.1	3	Global III OJC	Strong	ND	ND	Absent	Absent	Present	Absent	Absent	Present	Absent	Absent	Absent	Absent	Absent	Absent	Absent	Absent	Absent	Absent	Absent	Absent	Absent	Absent	Absent
SRR7277779	ESC_SA5034AA_AS	2016	M	16 - 60	England	Yes	Africa	Available	1	N/A	SRR7277779			PRJNA315192		1.60.74.138.1062	No	No	0	0	0	Absent	3.7.28	3	Global III	Strong	ND	ND	Absent	Absent	Present	Absent	Absent	Present	Absent	Absent	Absent	Absent	Absent	Absent	Absent	Absent	Absent	Absent	Absent	Absent	Absent	Absent	Absent
SRR7277774	ESC_SA5032AA_AS	2017	F	16 - 60	England	Unknown	N/A	Available	1	N/A	SRR7277774			PRJNA315192		1.3.4.717.1183	No	No	0	0	0	Absent	3.7.30.4.1	3	Global III OJC	Strong	ND	ND	Absent	Absent	Present	Absent	Absent	Present	Absent	Absent	Absent	Absent	Absent	Absent	Absent	Absent	Absent	Absent	Absent	Absent	Absent	Absent	Absent
SRR7277762	ESC_SA5028AA_AS	2018	M	16 - 60	England	Unknown	N/A	Available	1	N/A	SRR7277762			PRJNA315192		1.1.1.1.377	Yes	No	1	1	1	Present	3.6.1.1.2	3	CipR.MSM5	Strong	ND	ND	Absent	Absent	Absent	Absent	Present	Present	Absent	Absent	Present	Absent	Present	Absent	Absent	Absent	Absent	Absent	Absent	Absent	Absent	Absent	Absent
SRR7277760	ESC_SA5027AA_AS	2018	M	16 - 60	England	Yes	Asia	Available	1	N/A	SRR7277760			PRJNA315192		1.1.1.265.1340	No	No	1	1	1	Present	3.6.1.1	3	CipR	Strong	ND	ND	Absent	Absent	Absent	Absent	Absent	Present	Absent	Absent	Present	Absent	Present	Absent	Absent	Absent	Absent	Absent	Absent	Absent	Absent	Absent	Absent
SRR7277759	ESC_FB0284AA_AS	2017	M	16 - 60	England	Unknown	N/A	Available	1	N/A	SRR7277759			PRJNA315192		1.3.6.31.35	No	No	0	1	0	Absent	3.7.29.1.2	3	Global III VN2.MSM2	Strong	ND	ND	Absent	Absent	Present	Absent	Absent	Absent	Absent	Absent	Present	Absent	Present	Absent	Absent	Absent	Absent	Absent	Absent	Absent	Absent	Absent	Absent
SRR7277756	ESC_EB4476AA_AS	2017	F	16 - 60	England	Unknown	N/A	Available	1	N/A	SRR7277756			PRJNA315192		1.1.1.1.277	No	No	1	1	1	Present	3.6.1.1	3	CipR	Strong	ND	ND	Absent	Absent	Absent	Absent	Absent	Present	Absent	Absent	Present	Absent	Present	Absent	Absent	Absent	Absent	Absent	Absent	Absent	Absent	Absent	Absent
SRR7277755	ESC_EB4477AA_AS	2017	M	16 - 60	England	Unknown	N/A	Available	1	N/A	SRR7277755			PRJNA315192		1.1.1.38.1241	No	No	0	1	0	Absent	3.6.1	3	CipR_parent	Strong	ND	ND	Absent	Absent	Absent	Absent	Absent	Present	Absent	Absent	Present	Absent	Present	Absent	Absent	Absent	Absent	Present	Absent	Absent	Absent	Absent	Absent
SRR7277750	ESC_SA5022AA_AS	2018	F	16 - 60	England	Yes	Europe	Available	1	N/A	SRR7277750			PRJNA315192		1.224.392.807.1365	No	No	0	0	0	Absent	3.7	3	Global III	Strong	ND	ND	Absent	Absent	Present	Absent	Absent	Present	Absent	Absent	Present	Absent	Present	Absent	Absent	Absent	Absent	Absent	Absent	Absent	Absent	Absent	Absent
SRR7277747	ESC_SA5021AA_AS	2016	F	16 - 60	England	Yes	Unknown	Available	1	N/A	SRR7277747			PRJNA315192		1.3.3.3.1051	No	No	0	0	0	Absent	3.7.25	3	MSM4	Strong	ND	ND	Absent	Absent	Present	Absent	Absent	Present	Absent	Absent	Present	Absent	Present	Absent	Absent	Absent	Absent	Absent	Absent	Absent	Absent	Absent	Absent
SRR7277743	ESC_SA5019AA_AS	2016	M	16 - 60	England	Unknown	N/A	Available	1	N/A	SRR7277743			PRJNA315192		1.3.4.461.681	No	No	0	0	0	Absent	3.7.30.4.1	3	Global III OJC	Strong	ND	ND	Absent	Absent	Present	Absent	Absent	Present	Absent	Absent	Absent	Absent	Absent	Absent	Absent	Absent	Absent	Absent	Absent	Absent	Absent	Absent	Absent
SRR7277725	ESC_SA5052AA_AS	2016	M	16 - 60	England	No	N/A	Available	1	N/A	SRR7277725			PRJNA315192		1.3.6.31.35	No	No	0	1	0	Absent	3.7.29.1.2	3	Global III VN2.MSM2	Strong	ND	ND	Absent	Absent	Present	Absent	Absent	Absent	Absent	Absent	Absent	Absent	Absent	Absent	Absent	Absent	Absent	Absent	Absent	Absent	Absent	Absent	Absent
SRR7277704	ESC_SA5007AA_AS	2017	M	16 - 60	England	Unknown	N/A	Available	1	N/A	SRR7277704			PRJNA315192		1.10.348.691.1128	No	No	0	0	0	Absent	3.4.1	3	Latin America III	Strong	ND	ND	Absent	Absent	Present	Absent	Absent	Present	Absent	Absent	Present	Absent	Present	Absent	Absent	Absent	Absent	Absent	Absent	Absent	Absent	Absent	Absent
SRR7277702	ESC_SA5006AA_AS	2017	M	16 - 60	England	No	N/A	Available	1	N/A	SRR7277702			PRJNA315192		1.3.4.461.638	No	No	0	0	0	Absent	3.7.30.4.1	3	Global III OJC	Strong	ND	ND	Absent	Absent	Present	Absent	Absent	Present	Absent	Absent	Absent	Absent	Absent	Absent	Absent	Absent	Absent	Absent	Absent	Absent	Absent	Absent	Absent
SRR7277695	ESC_SA5003AA_AS	2017	M	16 - 60	England	Unknown	N/A	Available	1	N/A	SRR7277695			PRJNA315192		1.113.139.697.1141	No	No	0	0	0	Absent	3.7	3	Global III	Strong	ND	ND	Absent	Absent	Present	Absent	Absent	Present	Absent	Absent	Present	Absent	Present	Absent	Absent	Absent	Absent	Absent	Absent	Absent	Absent	Absent	Absent
SRR7277692	ESC_EB4478AA_AS	2017	F	16 - 60	England	Unknown	N/A	Available	1	N/A	SRR7277692			PRJNA315192		1.1.1.38.336	No	No	0	1	0	Absent	3.6.1	3	CipR_parent	Strong	ND	ND	Absent	Absent	Absent	Absent	Absent	Present	Absent	Absent	Present	Absent	Present	Absent	Absent	Absent	Absent	Absent	Absent	Absent	Absent	Absent	Absent
SRR7277003	ESC_EB4479AA_AS	2017	M	16 - 60	England	Unknown	N/A	Available	1	N/A	SRR7277003			PRJNA315192		1.1.29.49.1088	No	No	0	0	0	Absent	3.6.3	3	Central Asia III	Strong	ND	ND	Absent	Absent	Absent	Absent	Absent	Present	Absent	Absent	Present	Absent	Present	Absent	Absent	Absent	Absent	Absent	Absent	Absent	Absent	Absent	Absent
SRR7277001	ESC_UA6445AA_AS	2017	M	16 - 60	England	Unknown	N/A	Available	1	N/A	SRR7277001			PRJNA315192		1.3.3.779.1300	No	No	0	0	0	Absent	3.7.25	3	MSM4	Strong	ND	ND	Present	Absent	Present	Absent	Absent	Present	Absent	Absent	Present	Absent	Present	Absent	Absent	Absent	Absent	Present	Absent	Absent	Absent	Absent	Absent
SRR7276963	ESC_EB4480AA_AS	2017	F	16 - 60	England	Yes	Asia	Available	1	N/A	SRR7276963			PRJNA315192		1.1.1.1.331	No	No	1	1	1	Present	3.6.1.1	3	CipR	Strong	ND	ND	Absent	Absent	Absent	Absent	Absent	Present	Absent	Absent	Present	Absent	Present	Absent	Absent	Absent	Absent	Absent	Absent	Absent	Absent	Absent	Absent
SRR7276962	ESC_EB4481AA_AS	2018	F	16 - 60	England	Yes	Asia	Available	1	N/A	SRR7276962			PRJNA315192		1.1.1.773.1373	No	No	1	1	1	Present	3.6.1.1	3	CipR	Strong	ND	ND	Absent	Absent	Absent	Absent	Absent	Present	Absent	Absent	Absent	Absent	Absent	Absent	Absent	Absent	Absent	Absent	Absent	Absent	Absent	Absent	Absent
SRR7276956	ESC_EB4482AA_AS	2016	M	16 - 60	England	Yes	Europe	Available	1	N/A	SRR7276956			PRJNA315192		1.1.1.1.21	No	Yes	1	1	1	Present	3.6.1.1.2	3	CipR.MSM5	Strong	ND	ND	Absent	Absent	Absent	Absent	Present	Present	Absent	Absent	Present	Absent	Present	Absent	Absent	Absent	Absent	Absent	Absent	Absent	Absent	Absent	Absent
SRR7276954	ESC_SA4993AA_AS	2017	M	16 - 60	England	Unknown	N/A	Available	1	N/A	SRR7276954			PRJNA315192		1.3.33.55.64	No	No	0	0	0	Absent	3.7.16	3	Global III	Strong	ND	ND	Absent	Absent	Present	Absent	Absent	Present	Absent	Absent	Present	Absent	Present	Absent	Absent	Absent	Absent	Absent	Absent	Absent	Absent	Absent	Absent
SRR7276953	ESC_EB4483AA_AS	2017	M	< 16	England	Yes	Asia	Available	1	N/A	SRR7276953			PRJNA315192		1.1.29.49.58	No	No	0	0	0	Absent	3.6.3	3	Central Asia III	Strong	ND	ND	Absent	Absent	Absent	Absent	Absent	Present	Absent	Absent	Present	Absent	Present	Absent	Absent	Absent	Absent	Absent	Absent	Absent	Absent	Absent	Absent
SRR7276916	ESC_EB4484AA_AS	2017	M	16 - 60	England	Unknown	N/A	Available	1	N/A	SRR7276916			PRJNA315192		1.1.1.1.21	No	Yes	1	1	1	Present	3.6.1.1.2	3	CipR.MSM5	Strong	ND	ND	Absent	Absent	Absent	Absent	Present	Present	Absent	Absent	Present	Absent	Present	Absent	Absent	Absent	Absent	Absent	Absent	Absent	Absent	Absent	Absent
SRR7276912	ESC_SA4985AA_AS	2016	M	< 16	England	Unknown	N/A	Available	1	N/A	SRR7276912			PRJNA315192		1.3.4.461.704	No	No	0	0	0	Absent	3.7.30.4.1	3	Global III OJC	Strong	ND	ND	Absent	Absent	Present	Absent	Absent	Present	Absent	Absent	Absent	Absent	Absent	Absent	Absent	Absent	Absent	Absent	Absent	Absent	Absent	Absent	Absent
SRR7276909	ESC_EB4485AA_AS	2018	M	16 - 60	England	Unknown	N/A	Available	1 and 2	1	SRR7276909			PRJNA315192		1.1.1.1.377	Yes	Yes	1	1	1	Present	3.6.1.1.2	3	CipR.MSM5	Strong	ND	ND	Absent	Absent	Absent	Absent	Present	Present	Absent	Absent	Present	Absent	Present	Absent	Absent	Absent	Absent	Absent	Absent	Absent	Absent	Absent	Absent
SRR7276906	ESC_EB4486AA_AS	2018	F	16 - 60	England	No	N/A	Available	1	N/A	SRR7276906			PRJNA315192		1.1.1.1.1356	No	No	1	1	1	Present	3.6.1.1	3	CipR	Strong	ND	ND	Absent	Absent	Absent	Absent	Absent	Present	Absent	Absent	Absent	Absent	Absent	Absent	Absent	Absent	Absent	Present	Absent	Absent	Absent	Absent	Absent
SRR7276899	ESC_EB4488AA_AS	2018	F	< 16	England	No	N/A	Available	1	N/A	SRR7276899			PRJNA315192		1.1.29.49.547	No	No	0	0	0	Absent	3.6.3	3	Central Asia III	Strong	ND	ND	Absent	Absent	Absent	Absent	Absent	Present	Absent	Absent	Absent	Absent	Absent	Absent	Absent	Absent	Absent	Present	Absent	Absent	Absent	Absent	Absent
SRR7276894	ESC_EB4489AA_AS	2017	M	< 16	England	No	N/A	Available	1	N/A	SRR7276894			PRJNA315192		1.1.29.49.1133	No	No	0	0	0	Absent	3.6.3	3	Central Asia III	Strong	ND	ND	Absent	Absent	Absent	Absent	Absent	Present	Absent	Absent	Present	Absent	Present	Absent	Absent	Absent	Absent	Absent	Absent	Absent	Absent	Absent	Absent
SRR7276888	ESC_EB4490AA_AS	2017	F	> 60	England	Unknown	N/A	Available	1	N/A	SRR7276888			PRJNA315192		1.1.1.1.331	No	No	1	1	1	Present	3.6.1.1	3	CipR	Strong	ND	ND	Absent	Absent	Absent	Absent	Absent	Present	Absent	Absent	Present	Absent	Present	Absent	Absent	Absent	Absent	Absent	Absent	Absent	Absent	Absent	Absent
SRR7276885	ESC_SA4976AA_AS	2018	M	16 - 60	England	Unknown	N/A	Available	1	N/A	SRR7276885			PRJNA315192		1.3.3.9.56	No	No	0	0	0	Absent	3.7.25	3	MSM4	Strong	ND	ND	Absent	Absent	Present	Absent	Absent	Present	Absent	Absent	Absent	Absent	Absent	Absent	Absent	Absent	Absent	Absent	Absent	Absent	Absent	Absent	Absent
SRR7276884	ESC_SA4975AA_AS	2017	M	16 - 60	England	Unknown	N/A	Available	1	N/A	SRR7276884			PRJNA315192		1.3.6.31.35	No	No	0	1	0	Absent	3.7.29.1.2	3	Global III VN2.MSM2	Strong	ND	ND	Absent	Absent	Present	Absent	Absent	Absent	Absent	Absent	Absent	Absent	Absent	Absent	Absent	Absent	Absent	Absent	Absent	Absent	Absent	Absent	Absent
SRR7284306	ESC_SA5275AA_AS	2017	M	16 - 60	England	No	N/A	Available	1	N/A	SRR7284306			PRJNA315192		1.1.163.336.1322	No	No	0	1	0	Absent	3.6.1	3	CipR_parent	Strong	ND	ND	Absent	Absent	Absent	Absent	Absent	Present	Absent	Absent	Present	Absent	Present	Absent	Absent	Absent	Absent	Absent	Absent	Absent	Absent	Absent	Absent
SRR7283810	ESC_SA5270AA_AS	2017	F	16 - 60	England	No	N/A	Available	1	N/A	SRR7283810			PRJNA315192		1.3.3.9.56	No	No	0	0	0	Absent	3.7.25	3	MSM4	Strong	ND	ND	Absent	Absent	Present	Absent	Absent	Present	Absent	Absent	Absent	Absent	Absent	Absent	Absent	Absent	Absent	Absent	Absent	Absent	Absent	Absent	Absent
SRR7283808	ESC_EB2189AA_AS	2017	F	< 16	England	Yes	Asia	Available	1	N/A	SRR7283808			PRJNA315192		1.1.29.49.1139	No	No	0	0	0	Absent	3.6.3	3	Central Asia III	Strong	ND	ND	Absent	Absent	Absent	Absent	Absent	Present	Absent	Absent	Present	Absent	Present	Absent	Absent	Absent	Absent	Absent	Absent	Absent	Absent	Absent	Absent
SRR7283806	ESC_FB0286AA_AS	2017	M	16 - 60	England	No	N/A	Available	1	N/A	SRR7283806			PRJNA315192		1.3.6.31.35	No	No	0	1	0	Absent	3.7.29.1.2	3	Global III VN2.MSM2	Strong	ND	ND	Absent	Absent	Present	Absent	Absent	Absent	Absent	Absent	Present	Absent	Present	Absent	Absent	Absent	Absent	Absent	Absent	Absent	Absent	Absent	Absent
SRR7283801	ESC_EB2190AA_AS	2017	M	< 16	England	No	N/A	Available	1	N/A	SRR7283801			PRJNA315192		1.1.29.49.572	No	No	0	0	0	Absent	3.6.3	3	Central Asia III	Strong	ND	ND	Absent	Absent	Absent	Absent	Absent	Present	Absent	Absent	Present	Absent	Present	Absent	Absent	Absent	Absent	Absent	Absent	Absent	Absent	Absent	Absent
SRR7283797	ESC_SA5263AA_AS	2017	F	16 - 60	England	Unknown	N/A	Available	1	N/A	SRR7283797			PRJNA315192		1.3.3.3.109	No	No	0	0	0	Absent	3.7.25	3	MSM4	Strong	ND	ND	Absent	Absent	Present	Absent	Absent	Present	Absent	Absent	Absent	Absent	Absent	Absent	Absent	Absent	Absent	Present	Absent	Absent	Absent	Absent	Absent
SRR7283771	ESC_EB2191AA_AS	2017	F	16 - 60	England	Yes	Asia	Available	1	N/A	SRR7283771			PRJNA315192		1.1.1.307.1107	No	No	1	1	1	Present	3.6.1.1	3	CipR	Strong	ND	ND	Absent	Absent	Absent	Absent	Absent	Present	Absent	Absent	Present	Absent	Present	Absent	Absent	Absent	Absent	Present	Absent	Absent	Absent	Absent	Absent
SRR7283769	ESC_FB0287AA_AS	2016	F	16 - 60	England	Unknown	N/A	Available	1	N/A	SRR7283769			PRJNA315192		1.3.3.3.109	No	No	0	0	0	Absent	3.7.25	3	MSM4	Strong	ND	ND	Absent	Absent	Present	Absent	Absent	Present	Absent	Absent	Present	Absent	Present	Absent	Absent	Absent	Absent	Present	Absent	Absent	Absent	Absent	Absent
SRR7283768	ESC_SA5260AA_AS	2017	M	16 - 60	England	Yes	Europe	Available	1	N/A	SRR7283768			PRJNA315192		1.3.3.9.56	No	No	0	0	0	Absent	3.7.25	3	MSM4	Strong	ND	ND	Absent	Absent	Present	Absent	Absent	Present	Absent	Absent	Absent	Absent	Absent	Absent	Absent	Absent	Absent	Absent	Absent	Absent	Absent	Absent	Absent
SRR7283762	ESC_EB2192AA_AS	2017	F	16 - 60	England	Yes	North America	Available	1	N/A	SRR7283762			PRJNA315192		1.1.1.38.1253	No	No	0	1	0	Absent	3.6.1	3	CipR_parent	Strong	ND	ND	Absent	Absent	Absent	Absent	Absent	Present	Absent	Absent	Present	Absent	Present	Absent	Absent	Absent	Absent	Absent	Absent	Absent	Absent	Absent	Absent
SRR7283761	ESC_EB2193AA_AS	2017	F	> 60	England	Yes	Africa	Available	1	N/A	SRR7283761			PRJNA315192		1.1.29.49.1084	No	No	0	0	0	Absent	3.6.3	3	Central Asia III	Strong	ND	ND	Absent	Absent	Absent	Absent	Absent	Present	Absent	Absent	Present	Absent	Present	Absent	Absent	Absent	Absent	Absent	Absent	Absent	Absent	Absent	Absent
SRR7283758	ESC_SA5256AA_AS	2016	M	16 - 60	England	Unknown	N/A	Available	1	N/A	SRR7283758			PRJNA315192		1.3.20.44.1036	No	No	0	1	0	Absent	3.7.21	3	Global III	Strong	ND	ND	Absent	Absent	Present	Absent	Absent	Present	Absent	Absent	Absent	Absent	Absent	Absent	Absent	Absent	Absent	Absent	Absent	Absent	Absent	Absent	Absent
SRR7283754	ESC_SA5285AA_AS	2017	F	16 - 60	England	No	N/A	Available	1	N/A	SRR7283754			PRJNA315192		1.1.1.265.1176	No	No	1	1	1	Present	3.6.1.1	3	CipR	Strong	ND	ND	Absent	Absent	Absent	Absent	Absent	Present	Absent	Absent	Present	Absent	Present	Absent	Absent	Absent	Absent	Absent	Absent	Absent	Absent	Absent	Absent
SRR7283751	ESC_EB2194AA_AS	2018	M	16 - 60	England	Unknown	N/A	Available	1 and 2	3	SRR7283751			PRJNA315192		1.1.1.1.377	Yes	Yes	1	1	1	Present	3.6.1.1.2	3	CipR.MSM5	Strong	ND	ND	Absent	Absent	Absent	Absent	Present	Present	Absent	Absent	Present	Absent	Present	Absent	Absent	Absent	Absent	Absent	Absent	Absent	Absent	Absent	Absent
SRR7283747	ESC_EB2195AA_AS	2017	M	16 - 60	England	Yes	Asia	Available	1	N/A	SRR7283747			PRJNA315192		1.1.1.338.452	No	No	1	1	0	Present	3.6.1.1	3	CipR	Strong	ND	ND	Absent	Absent	Absent	Absent	Absent	Present	Absent	Absent	Present	Absent	Present	Absent	Absent	Absent	Absent	Absent	Absent	Absent	Absent	Absent	Absent
SRR7283743	ESC_UA6187AA_AS	2017	M	< 16	England	No	N/A	Available	1	N/A	SRR7283743			PRJNA315192		1.3.4.461.704	No	No	0	0	0	Absent	3.7.30.4.1	3	Global III OJC	Strong	ND	ND	Absent	Absent	Present	Absent	Absent	Present	Absent	Absent	Absent	Absent	Absent	Absent	Absent	Absent	Absent	Absent	Absent	Absent	Absent	Absent	Absent
SRR7283741	ESC_SA5248AA_AS	2017	M	16 - 60	England	Yes	Africa	Available	1	N/A	SRR7283741			PRJNA315192		1.3.3.777.1297	No	No	0	0	0	Absent	3.7.25	3	MSM4	Strong	ND	ND	Absent	Absent	Present	Absent	Absent	Present	Absent	Absent	Present	Absent	Present	Absent	Absent	Absent	Absent	Present	Absent	Absent	Absent	Absent	Absent
SRR7283735	ESC_EB2196AA_AS	2017	F	16 - 60	England	Yes	Africa	Available	1	N/A	SRR7283735			PRJNA315192		1.1.29.49.1317	No	No	0	0	0	Absent	3.6.3	3	Central Asia III	Strong	ND	ND	Absent	Absent	Absent	Absent	Absent	Present	Absent	Absent	Present	Absent	Present	Absent	Absent	Absent	Absent	Absent	Absent	Absent	Absent	Absent	Absent
SRR7283733	ESC_SA5245AA_AS	2017	F	> 60	England	Yes	Asia	Available	1	N/A	SRR7283733			PRJNA315192		1.3.4.461.1244	No	No	0	0	0	Absent	3.7.30.4.1	3	Global III OJC	Strong	ND	ND	Absent	Absent	Present	Absent	Absent	Present	Absent	Absent	Absent	Absent	Absent	Absent	Absent	Absent	Absent	Absent	Absent	Absent	Absent	Absent	Absent
SRR7283727	ESC_EB2197AA_AS	2017	M	16 - 60	England	Unknown	N/A	Available	1	N/A	SRR7283727			PRJNA315192		1.1.1.1.21	No	Yes	1	1	1	Present	3.6.1.1.2	3	CipR.MSM5	Strong	ND	ND	Absent	Absent	Absent	Absent	Present	Present	Absent	Absent	Present	Absent	Present	Absent	Absent	Absent	Absent	Absent	Absent	Absent	Absent	Absent	Absent
SRR7283726	ESC_EB2198AA_AS	2017	F	16 - 60	England	Unknown	N/A	Available	1	N/A	SRR7283726			PRJNA315192		1.1.29.49.58	No	No	0	0	0	Absent	3.6.3	3	Central Asia III	Strong	ND	ND	Absent	Absent	Absent	Absent	Absent	Present	Absent	Absent	Present	Absent	Present	Absent	Absent	Absent	Absent	Absent	Absent	Absent	Absent	Absent	Absent
SRR7283720	ESC_SA5240AA_AS	2016	F	< 16	England	Unknown	N/A	Available	1	N/A	SRR7283720			PRJNA315192		1.3.4.461.704	No	No	0	0	0	Absent	3.7.30.4.1	3	Global III OJC	Strong	ND	ND	Absent	Absent	Present	Absent	Absent	Present	Absent	Absent	Absent	Absent	Absent	Absent	Absent	Absent	Absent	Absent	Absent	Absent	Absent	Absent	Absent
SRR7283716	ESC_EB2199AA_AS	2017	F	16 - 60	England	Unknown	N/A	Available	1	N/A	SRR7283716			PRJNA315192		1.1.1.307.1058	No	No	1	1	1	Present	3.6.1.1	3	CipR	Strong	ND	ND	Absent	Absent	Absent	Absent	Absent	Present	Absent	Absent	Present	Absent	Present	Absent	Absent	Absent	Absent	Absent	Absent	Absent	Absent	Absent	Absent
SRR7283679	ESC_UA5900AA_AS	2017	M	16 - 60	England	No	N/A	Available	1	N/A	SRR7283679			PRJNA315192		1.3.3.3.14	No	No	0	0	0	Absent	3.7.25	3	MSM4	Strong	ND	ND	Absent	Absent	Present	Absent	Absent	Present	Absent	Absent	Present	Absent	Present	Absent	Absent	Absent	Absent	Absent	Absent	Absent	Absent	Absent	Absent
SRR7283678	ESC_SA5236AA_AS	2017	M	16 - 60	England	Unknown	N/A	Available	1	N/A	SRR7283678			PRJNA315192		1.1.1.391.523	No	No	1	1	1	Present	3.6.1.1.3	3	CipR	Strong	ND	ND	Absent	Absent	Absent	Absent	Absent	Present	Absent	Absent	Present	Absent	Present	Absent	Absent	Absent	Absent	Absent	Absent	Absent	Absent	Absent	Absent
SRR7283672	ESC_EB2200AA_AS	2017	F	16 - 60	England	Yes	Africa	Available	1	N/A	SRR7283672			PRJNA315192		1.1.43.282.1195	No	No	0	0	0	Absent	3.6.2	3	Central Asia III	Strong	ND	ND	Absent	Absent	Absent	Absent	Absent	Present	Absent	Absent	Present	Absent	Present	Absent	Absent	Absent	Absent	Absent	Absent	Absent	Absent	Absent	Absent
SRR7282659	ESC_SA5228AA_AS	2016	F	16 - 60	England	Unknown	N/A	Available	1	N/A	SRR7282659			PRJNA315192		1.3.4.461.681	No	No	0	0	0	Absent	3.7.30.4.1	3	Global III OJC	Strong	ND	ND	Absent	Absent	Present	Absent	Absent	Present	Absent	Absent	Absent	Absent	Absent	Absent	Absent	Absent	Absent	Absent	Absent	Absent	Absent	Absent	Absent
SRR7282646	ESC_EB2201AA_AS	2016	F	16 - 60	England	No	N/A	Available	1	N/A	SRR7282646			PRJNA315192		1.1.29.49.1056	No	No	0	0	0	Absent	3.6.3	3	Central Asia III	Strong	ND	ND	Absent	Absent	Absent	Absent	Absent	Present	Absent	Absent	Present	Absent	Present	Absent	Absent	Absent	Absent	Absent	Absent	Absent	Absent	Absent	Absent
SRR7282632	ESC_EB2202AA_AS	2017	Unknown	16 - 60	England	No	N/A	Available	1	N/A	SRR7282632			PRJNA315192		1.1.1.1.546	No	Yes	1	1	1	Present	3.6.1.1.2	3	CipR.MSM5	Strong	ND	ND	Absent	Absent	Absent	Absent	Present	Present	Absent	Absent	Present	Absent	Present	Absent	Absent	Absent	Absent	Absent	Absent	Absent	Absent	Absent	Absent
SRR7282624	ESC_SA5219AA_AS	2017	F	< 16	England	Unknown	N/A	Available	1	N/A	SRR7282624			PRJNA315192		1.3.4.461.704	No	No	0	0	0	Absent	3.7.30.4.1	3	Global III OJC	Strong	ND	ND	Absent	Absent	Present	Absent	Absent	Present	Absent	Absent	Absent	Absent	Absent	Absent	Absent	Absent	Absent	Absent	Absent	Absent	Absent	Absent	Absent
SRR7282621	ESC_EB2203AA_AS	2017	F	16 - 60	England	Unknown	N/A	Available	1	N/A	SRR7282621			PRJNA315192		1.1.1.38.336	No	No	0	1	0	Absent	3.6.1	3	CipR_parent	Strong	ND	ND	Absent	Absent	Absent	Absent	Absent	Present	Absent	Absent	Present	Absent	Present	Absent	Absent	Absent	Absent	Absent	Absent	Absent	Absent	Absent	Absent
SRR7282620	ESC_EB2204AA_AS	2017	F	16 - 60	England	Unknown	N/A	Available	1	N/A	SRR7282620			PRJNA315192		1.1.29.49.58	No	No	0	0	0	Absent	3.6.3	3	Central Asia III	Strong	ND	ND	Absent	Absent	Absent	Absent	Absent	Present	Absent	Absent	Present	Absent	Present	Absent	Absent	Absent	Absent	Absent	Absent	Absent	Absent	Absent	Absent
SRR7282611	ESC_EB4491AA_AS	2017	M	16 - 60	England	Unknown	N/A	Available	1 and 2	1	SRR7282611			PRJNA315192		1.1.1.1.377	Yes	Yes	1	1	1	Present	3.6.1.1.2	3	CipR.MSM5	Strong	ND	ND	Absent	Absent	Absent	Absent	Present	Present	Absent	Absent	Present	Absent	Present	Absent	Absent	Absent	Absent	Absent	Absent	Absent	Absent	Absent	Absent
SRR7282610	ESC_SA5212AA_AS	2017	F	16 - 60	England	Yes	Africa	Available	1	N/A	SRR7282610			PRJNA315192		1.52.360.718.1184	No	No	0	0	0	Absent	3.7.26	3	Global III	Strong	ND	ND	Absent	Absent	Present	Absent	Absent	Present	Absent	Absent	Present	Absent	Present	Absent	Absent	Absent	Absent	Absent	Absent	Absent	Absent	Absent	Absent
SRR7282605	ESC_EB4492AA_AS	2018	M	16 - 60	England	No	N/A	Available	1 and 2	1	SRR7282605			PRJNA315192		1.1.1.1.377	Yes	Yes	1	1	1	Present	3.6.1.1.2	3	CipR.MSM5	Strong	ND	ND	Absent	Absent	Absent	Absent	Present	Present	Absent	Absent	Present	Absent	Present	Absent	Absent	Absent	Absent	Absent	Absent	Absent	Absent	Absent	Absent
SRR7282604	ESC_EB4493AA_AS	2017	M	> 60	England	Unknown	N/A	Available	1	N/A	SRR7282604			PRJNA315192		19.141.362.726.1194	No	No	0	0	0	Absent	1.5	1		Strong	ND	ND	Absent	Absent	Absent	Absent	Absent	Present	Absent	Absent	Present	Absent	Present	Absent	Absent	Absent	Absent	Absent	Absent	Absent	Absent	Absent	Absent
SRR7286685	ESC_SA5674AA_AS	2016	M	16 - 60	England	No	N/A	Available	1	N/A	SRR7286685			PRJNA315192		1.1.1.265.1082	No	No	1	1	1	Present	3.6.1.1	3	CipR	Strong	ND	ND	Absent	Absent	Absent	Absent	Absent	Present	Absent	Absent	Present	Absent	Present	Absent	Absent	Absent	Absent	Absent	Absent	Absent	Absent	Absent	Absent
SRR7286681	ESC_SA5673AA_AS	2017	M	< 16	England	Unknown	N/A	Available	1	N/A	SRR7286681			PRJNA315192		1.3.3.3.640	No	No	0	0	0	Absent	3.7.25	3	MSM4	Strong	ND	ND	Absent	Absent	Present	Absent	Absent	Present	Absent	Absent	Present	Absent	Present	Absent	Absent	Absent	Absent	Absent	Absent	Present	Absent	Absent	Absent
SRR7286680	ESC_EB2205AA_AS	2017	F	16 - 60	England	Unknown	N/A	Available	1	N/A	SRR7286680			PRJNA315192		1.1.18.26.620	No	No	0	0	0	Absent	3.6.2	3	Central Asia III	Strong	ND	ND	Absent	Absent	Absent	Absent	Absent	Present	Absent	Absent	Present	Absent	Present	Absent	Absent	Absent	Absent	Absent	Absent	Absent	Absent	Absent	Absent
SRR7286677	ESC_SA5670AA_AS	2016	M	< 16	England	Unknown	N/A	Available	1	N/A	SRR7286677			PRJNA315192		1.3.4.461.634	No	No	0	0	0	Absent	3.7.30.4.1	3	Global III OJC	Strong	ND	ND	Absent	Absent	Present	Absent	Absent	Present	Absent	Absent	Absent	Absent	Absent	Absent	Absent	Absent	Absent	Absent	Absent	Absent	Absent	Absent	Absent
SRR7286676	ESC_EB2206AA_AS	2017	M	16 - 60	England	Unknown	N/A	Available	1 and 2	3	SRR7286676			PRJNA315192		1.1.1.1.377	Yes	Yes	1	1	1	Present	3.6.1.1.2	3	CipR.MSM5	Strong	ND	ND	Absent	Absent	Absent	Absent	Present	Present	Absent	Absent	Present	Absent	Present	Absent	Absent	Absent	Absent	Absent	Absent	Absent	Absent	Absent	Absent
SRR7286661	ESC_EB2207AA_AS	2016	M	16 - 60	England	Yes	Africa	Available	1	N/A	SRR7286661			PRJNA315192		1.1.213.495.709	No	No	0	1	0	Absent	3.6.1	3	CipR_parent	Strong	ND	ND	Absent	Absent	Absent	Absent	Absent	Present	Absent	Absent	Present	Absent	Present	Absent	Absent	Absent	Absent	Absent	Absent	Absent	Absent	Absent	Absent
SRR7286641	ESC_SA5661AA_AS	2017	F	16 - 60	England	Unknown	N/A	Available	1	N/A	SRR7286641			PRJNA315192		1.3.4.461.704	No	No	0	0	0	Absent	3.7.30.4.1	3	Global III OJC	Strong	ND	ND	Absent	Absent	Present	Absent	Absent	Present	Absent	Absent	Absent	Absent	Absent	Absent	Absent	Absent	Absent	Absent	Absent	Absent	Absent	Absent	Absent
SRR7286640	ESC_SA5660AA_AS	2017	F	< 16	England	Unknown	N/A	Available	1	N/A	SRR7286640			PRJNA315192		1.3.4.461.1244	No	No	0	0	0	Absent	3.7.30.4.1	3	Global III OJC	Strong	ND	ND	Absent	Absent	Present	Absent	Absent	Present	Absent	Absent	Absent	Absent	Absent	Absent	Absent	Absent	Absent	Absent	Absent	Absent	Absent	Absent	Absent
SRR7286634	ESC_SA5658AA_AS	2017	M	16 - 60	England	No	N/A	Available	1	N/A	SRR7286634			PRJNA315192		1.3.4.461.1244	No	No	0	0	0	Absent	3.7.30.4.1	3	Global III OJC	Strong	ND	ND	Absent	Absent	Present	Absent	Absent	Present	Absent	Absent	Absent	Absent	Absent	Absent	Absent	Absent	Absent	Absent	Absent	Absent	Absent	Absent	Absent
SRR7286631	ESC_EB2209AA_AS	2017	F	16 - 60	England	Yes	Africa	Available	1	N/A	SRR7286631			PRJNA315192		1.1.353.702.1151	No	No	0	0	0	Absent	3.6	3	Central Asia III	Strong	ND	ND	Absent	Absent	Absent	Absent	Absent	Present	Absent	Absent	Present	Absent	Present	Absent	Absent	Absent	Absent	Absent	Absent	Absent	Absent	Absent	Absent
SRR7286625	ESC_EB2210AA_AS	2017	F	16 - 60	England	No	N/A	Available	1	N/A	SRR7286625			PRJNA315192		1.1.1.1.1086	No	No	1	1	1	Present	3.6.1.1	3	CipR	Strong	ND	ND	Absent	Absent	Absent	Absent	Absent	Present	Absent	Absent	Present	Absent	Present	Absent	Absent	Absent	Absent	Present	Absent	Absent	Absent	Absent	Absent
SRR7286623	ESC_EB2211AA_AS	2017	F	16 - 60	England	Unknown	N/A	Available	1	N/A	SRR7286623			PRJNA315192		1.1.1.1.1290	No	No	1	1	1	Present	3.6.1.1	3	CipR	Strong	ND	ND	Absent	Absent	Absent	Absent	Absent	Present	Absent	Absent	Present	Absent	Present	Absent	Absent	Absent	Absent	Absent	Absent	Absent	Absent	Absent	Absent
SRR7286611	ESC_EB2212AA_AS	2017	F	< 16	England	Unknown	N/A	Available	1	N/A	SRR7286611			PRJNA315192		1.1.1.60.1162	No	No	1	1	1	Present	3.6.1.1	3	CipR	Strong	ND	ND	Absent	Absent	Absent	Absent	Absent	Present	Absent	Absent	Present	Absent	Present	Absent	Absent	Absent	Absent	Present	Absent	Absent	Absent	Absent	Absent
SRR7286610	ESC_EB2213AA_AS	2017	M	16 - 60	England	Unknown	N/A	Available	1	N/A	SRR7286610			PRJNA315192		1.1.1.1.1200	No	No	1	1	1	Present	3.6.1.1	3	CipR	Strong	ND	ND	Absent	Absent	Present	Absent	Absent	Present	Absent	Absent	Absent	Absent	Absent	Absent	Absent	Absent	Absent	Present	Absent	Absent	Absent	Absent	Absent
SRR7286609	ESC_EB2214AA_AS	2017	M	16 - 60	England	Unknown	N/A	Available	1	N/A	SRR7286609			PRJNA315192		2.75.307.619.1231	No	No	0	0	0	Absent	2.6	2		Strong	ND	ND	Absent	Absent	Absent	Absent	Absent	Present	Absent	Absent	Absent	Absent	Absent	Absent	Absent	Absent	Absent	Absent	Absent	Absent	Absent	Absent	Absent
SRR7286608	ESC_EB2215AA_AS	2018	F	16 - 60	England	Yes	South America	Available	1	N/A	SRR7286608			PRJNA315192		1.1.1.38.336	No	No	0	1	0	Absent	3.6.1	3	CipR_parent	Strong	ND	ND	Absent	Absent	Absent	Absent	Absent	Present	Absent	Absent	Present	Absent	Present	Absent	Absent	Absent	Absent	Absent	Absent	Absent	Absent	Absent	Absent
SRR7286600	ESC_SA5638AA_AS	2017	M	16 - 60	England	Yes	Asia	Available	1	N/A	SRR7286600			PRJNA315192		1.1.1.265.1228	No	No	1	1	1	Present	3.6.1.1	3	CipR	Strong	ND	ND	Absent	Absent	Absent	Absent	Absent	Present	Absent	Absent	Present	Absent	Present	Absent	Absent	Absent	Absent	Absent	Absent	Absent	Absent	Absent	Absent
SRR7286597	ESC_EB2216AA_AS	2017	F	16 - 60	England	Unknown	N/A	Available	1	N/A	SRR7286597			PRJNA315192		1.1.29.49.572	No	No	0	0	0	Absent	3.6.3	3	Central Asia III	Strong	ND	ND	Absent	Absent	Absent	Absent	Absent	Present	Absent	Absent	Present	Absent	Present	Absent	Absent	Absent	Absent	Absent	Absent	Absent	Absent	Absent	Absent
SRR7286594	ESC_EB2217AA_AS	2016	F	16 - 60	England	Unknown	N/A	Available	1	N/A	SRR7286594			PRJNA315192		1.1.1.467.648	No	No	1	1	1	Present	3.6.1.1	3	CipR	Strong	ND	ND	Absent	Absent	Absent	Absent	Absent	Present	Absent	Absent	Present	Absent	Present	Absent	Absent	Absent	Absent	Absent	Absent	Absent	Absent	Absent	Absent
SRR7286579	ESC_SA5631AA_AS	2017	M	< 16	England	No	N/A	Available	1	N/A	SRR7286579			PRJNA315192		1.3.4.461.1244	No	No	0	0	0	Absent	3.7.30.4.1	3	Global III OJC	Strong	ND	ND	Absent	Absent	Present	Absent	Absent	Present	Absent	Absent	Absent	Absent	Absent	Absent	Absent	Absent	Absent	Absent	Absent	Absent	Absent	Absent	Absent
SRR7286577	ESC_EB2218AA_AS	2017	M	16 - 60	England	Unknown	N/A	Available	1	N/A	SRR7286577			PRJNA315192		1.1.1.1.21	No	Yes	1	1	1	Present	3.6.1.1.2	3	CipR.MSM5	Strong	ND	ND	Absent	Absent	Absent	Absent	Present	Present	Absent	Absent	Present	Absent	Present	Absent	Absent	Absent	Absent	Absent	Absent	Absent	Absent	Absent	Absent
SRR7286576	ESC_EB2219AA_AS	2016	M	16 - 60	England	No	N/A	Available	1	N/A	SRR7286576			PRJNA315192		1.3.6.31.35	No	No	0	1	0	Absent	3.7.29.1.2	3	Global III VN2.MSM2	Strong	ND	ND	Absent	Absent	Present	Absent	Absent	Absent	Absent	Absent	Present	Absent	Present	Absent	Absent	Absent	Absent	Absent	Absent	Absent	Absent	Absent	Absent
SRR7286574	ESC_SA5628AA_AS	2016	F	16 - 60	England	Yes	Africa	Available	1	N/A	SRR7286574			PRJNA315192		1.3.33.55.1049	No	No	0	0	0	Absent	3.7.16	3	Global III	Strong	ND	ND	Absent	Absent	Present	Absent	Absent	Present	Absent	Absent	Present	Absent	Present	Absent	Absent	Absent	Absent	Absent	Absent	Absent	Absent	Absent	Absent
SRR7286570	ESC_SA5626AA_AS	2017	F	16 - 60	England	Unknown	N/A	Available	1	N/A	SRR7286570			PRJNA315192		1.3.4.461.638	No	No	0	0	0	Absent	3.7.30.4.1	3	Global III OJC	Strong	ND	ND	Absent	Absent	Present	Absent	Absent	Present	Absent	Absent	Absent	Absent	Absent	Absent	Absent	Absent	Absent	Absent	Absent	Absent	Absent	Absent	Absent
SRR7286569	ESC_EB2220AA_AS	2017	F	16 - 60	England	Unknown	N/A	Available	1	N/A	SRR7286569			PRJNA315192		1.1.29.49.58	No	No	0	0	0	Absent	3.6.3	3	Central Asia III	Strong	ND	ND	Absent	Absent	Absent	Absent	Absent	Present	Absent	Absent	Present	Absent	Present	Absent	Absent	Absent	Absent	Absent	Absent	Absent	Absent	Absent	Absent
SRR7286567	ESC_EB2221AA_AS	2018	F	16 - 60	England	Yes	Asia	Available	1	N/A	SRR7286567			PRJNA315192		1.1.29.49.1352	No	No	0	0	0	Absent	3.6.3	3	Central Asia III	Strong	ND	ND	Absent	Absent	Absent	Absent	Absent	Present	Absent	Absent	Present	Absent	Present	Absent	Absent	Absent	Absent	Absent	Absent	Absent	Absent	Absent	Absent
SRR7286565	ESC_EB2222AA_AS	2017	F	16 - 60	England	Unknown	N/A	Available	1	N/A	SRR7286565			PRJNA315192		1.1.1.1.1178	No	No	1	1	1	Present	3.6.1.1	3	CipR	Strong	ND	ND	Absent	Absent	Absent	Absent	Absent	Present	Absent	Absent	Present	Absent	Present	Absent	Absent	Absent	Absent	Absent	Absent	Absent	Absent	Absent	Absent
SRR7286564	ESC_EB2223AA_AS	2018	M	16 - 60	England	No	N/A	Available	1 and 2	3	SRR7286564			PRJNA315192		1.1.1.1.377	Yes	Yes	1	1	1	Present	3.6.1.1.2	3	CipR.MSM5	Strong	ND	ND	Absent	Absent	Absent	Absent	Present	Present	Absent	Absent	Present	Absent	Present	Absent	Absent	Absent	Absent	Absent	Absent	Absent	Absent	Absent	Absent
SRR7286562	ESC_SA5620AA_AS	2017	M	< 16	England	Yes	Asia	Available	1	N/A	SRR7286562			PRJNA315192		1.3.12.421.1115	No	No	0	0	0	Absent	3.7.16	3	Global III	Strong	ND	ND	Absent	Absent	Present	Absent	Absent	Present	Absent	Absent	Present	Absent	Present	Absent	Absent	Absent	Absent	Absent	Absent	Absent	Absent	Absent	Absent
SRR7286561	ESC_SA6386AA_AS	2018	M	16 - 60	England	Unknown	N/A	Available	1	N/A	SRR7286561			PRJNA315192		1.3.3.9.56	No	No	0	0	0	Absent	3.7.25	3	MSM4	Strong	ND	ND	Absent	Absent	Present	Absent	Absent	Present	Absent	Absent	Absent	Absent	Absent	Absent	Absent	Absent	Absent	Absent	Absent	Absent	Absent	Absent	Absent
SRR7286558	ESC_EB2224AA_AS	2016	M	> 60	England	Unknown	N/A	Available	1	N/A	SRR7286558			PRJNA315192		1.1.1.1.669	No	No	1	1	1	Present	3.6.1.1	3	CipR	Strong	ND	ND	Absent	Absent	Absent	Absent	Absent	Present	Absent	Absent	Present	Absent	Present	Absent	Absent	Absent	Absent	Absent	Absent	Absent	Absent	Absent	Absent
SRR7286547	ESC_EB2225AA_AS	2017	M	< 16	England	No	N/A	Available	1	N/A	SRR7286547			PRJNA315192		1.1.29.49.1056	No	No	0	0	0	Absent	3.6.3	3	Central Asia III	Strong	ND	ND	Absent	Absent	Absent	Absent	Absent	Present	Absent	Absent	Present	Absent	Present	Absent	Absent	Absent	Absent	Absent	Absent	Absent	Absent	Absent	Absent
SRR7286545	ESC_SA5615AA_AS	2017	F	< 16	England	No	N/A	Available	1	N/A	SRR7286545			PRJNA315192		1.3.58.113.352	No	No	0	0	0	Absent	3.7.16	3	Global III	Strong	ND	ND	Absent	Present	Present	Absent	Absent	Present	Absent	Absent	Present	Absent	Present	Absent	Absent	Absent	Absent	Absent	Absent	Absent	Absent	Absent	Absent
SRR7286540	ESC_SA5613AA_AS	2018	M	16 - 60	England	Unknown	N/A	Available	1	N/A	SRR7286540			PRJNA315192		1.3.197.460.1360	No	No	0	1	0	Absent	3.7.29.1.4.1	3	Global III VN2.KH1.Aus	Strong	ND	ND	Absent	Absent	Present	Absent	Absent	Absent	Absent	Absent	Present	Absent	Present	Absent	Absent	Absent	Absent	Absent	Present	Absent	Absent	Absent	Absent
SRR7286535	ESC_EB2226AA_AS	2017	F	16 - 60	England	Yes	Asia	Available	1	N/A	SRR7286535			PRJNA315192		1.1.1.276.332	No	No	1	1	1	Present	3.6.1.1	3	CipR	Strong	ND	ND	Absent	Absent	Absent	Absent	Absent	Present	Absent	Absent	Absent	Absent	Absent	Absent	Absent	Absent	Absent	Absent	Absent	Absent	Absent	Absent	Absent
SRR7286532	ESC_EB2227AA_AS	2017	F	16 - 60	England	Unknown	N/A	Available	1	N/A	SRR7286532			PRJNA315192		1.1.1.1.1180	No	No	1	1	1	Present	3.6.1.1	3	CipR	Strong	ND	ND	Absent	Absent	Absent	Absent	Absent	Present	Absent	Absent	Present	Absent	Present	Absent	Absent	Absent	Absent	Absent	Absent	Absent	Absent	Absent	Absent
SRR7286531	ESC_EB2228AA_AS	2017	M	16 - 60	England	Unknown	N/A	Available	1 and 2	3	SRR7286531			PRJNA315192		1.1.1.1.377	Yes	Yes	1	1	1	Present	3.6.1.1.2	3	CipR.MSM5	Strong	ND	ND	Absent	Absent	Absent	Absent	Present	Present	Absent	Absent	Present	Absent	Present	Absent	Absent	Absent	Absent	Absent	Absent	Absent	Absent	Absent	Absent
SRR7286523	ESC_EB2229AA_AS	2016	F	16 - 60	England	Yes	North America	Available	1	N/A	SRR7286523			PRJNA315192		2.208.337.662.1080	No	No	0	0	0	Absent	2	2	Lineage II	Strong	ND	ND	Absent	Absent	Absent	Absent	Absent	Present	Absent	Absent	Absent	Absent	Absent	Absent	Absent	Absent	Absent	Absent	Absent	Absent	Absent	Absent	Absent
SRR7286519	ESC_SA5600AA_AS	2017	M	16 - 60	England	Unknown	N/A	Available	1	N/A	SRR7286519			PRJNA315192		1.3.3.9.56	No	No	0	0	0	Absent	3.7.25	3	MSM4	Strong	ND	ND	Absent	Absent	Present	Absent	Absent	Present	Absent	Absent	Absent	Absent	Absent	Absent	Absent	Absent	Absent	Absent	Absent	Absent	Absent	Absent	Absent
SRR7286518	ESC_UA6390AA_AS	2017	M	> 60	England	No	N/A	Available	1	N/A	SRR7286518			PRJNA315192		1.3.3.3.1168	No	No	0	0	0	Absent	3.7.25	3	MSM4	Strong	ND	ND	Absent	Absent	Present	Absent	Absent	Present	Absent	Absent	Present	Absent	Present	Absent	Absent	Absent	Absent	Absent	Absent	Absent	Absent	Absent	Absent
SRR7286515	ESC_EB2230AA_AS	2017	Unknown	16 - 60	England	Unknown	N/A	Available	1	N/A	SRR7286515			PRJNA315192		2.215.355.706.1158	No	No	0	0	0	Absent	2.12.4	2	Latin America IIb	Strong	ND	ND	Absent	Absent	Present	Absent	Absent	Present	Absent	Absent	Present	Absent	Present	Absent	Absent	Absent	Absent	Absent	Absent	Absent	Absent	Absent	Absent
SRR7286514	ESC_EB2231AA_AS	2016	M	16 - 60	England	Unknown	N/A	Available	1	N/A	SRR7286514			PRJNA315192		1.1.1.1.21	No	Yes	1	1	1	Present	3.6.1.1.2	3	CipR.MSM5	Strong	ND	ND	Absent	Absent	Absent	Absent	Present	Present	Absent	Absent	Present	Absent	Present	Absent	Absent	Absent	Absent	Absent	Absent	Absent	Absent	Absent	Absent
SRR7286511	ESC_SA5593AA_AS	2017	F	> 60	England	Unknown	N/A	Available	1	N/A	SRR7286511			PRJNA315192		1.3.20.44.52	No	No	0	1	0	Absent	3.7.21	3	Global III	Strong	ND	ND	Absent	Absent	Present	Absent	Absent	Present	Absent	Absent	Absent	Absent	Absent	Absent	Absent	Absent	Absent	Absent	Absent	Absent	Absent	Absent	Absent
SRR7286503	ESC_SA5587AA_AS	2017	F	16 - 60	England	No	N/A	Available	1	N/A	SRR7286503			PRJNA315192		1.1.1.713.1171	No	No	1	1	1	Present	3.6.1.1	3	CipR	Strong	ND	ND	Absent	Absent	Absent	Absent	Absent	Present	Absent	Absent	Present	Absent	Present	Absent	Absent	Absent	Absent	Absent	Absent	Absent	Absent	Absent	Absent
SRR7286502	ESC_SA5586AA_AS	2017	F	< 16	England	Unknown	N/A	Available	1	N/A	SRR7286502			PRJNA315192		1.3.4.461.704	No	No	0	0	0	Absent	3.7.30.4.1	3	Global III OJC	Strong	ND	ND	Absent	Absent	Present	Absent	Absent	Present	Absent	Absent	Absent	Absent	Absent	Absent	Absent	Absent	Absent	Absent	Absent	Absent	Absent	Absent	Absent
SRR7286499	ESC_EB2232AA_AS	2018	F	16 - 60	England	Unknown	N/A	Available	1	N/A	SRR7286499			PRJNA315192		1.1.29.49.547	No	No	0	0	0	Absent	3.6.3	3	Central Asia III	Strong	ND	ND	Absent	Absent	Absent	Absent	Absent	Present	Absent	Absent	Present	Absent	Present	Absent	Absent	Absent	Absent	Present	Absent	Absent	Absent	Absent	Absent
SRR7286496	ESC_SA5582AA_AS	2018	M	16 - 60	England	Yes	Unknown	Available	1	N/A	SRR7286496			PRJNA315192		1.3.197.460.1360	No	No	0	1	0	Absent	3.7.29.1.4.1	3	Global III VN2.KH1.Aus	Strong	ND	ND	Absent	Absent	Present	Absent	Absent	Absent	Absent	Absent	Present	Absent	Present	Absent	Absent	Absent	Absent	Absent	Present	Absent	Absent	Absent	Absent
SRR7286493	ESC_SA5580AA_AS	2017	F	> 60	England	Unknown	N/A	Available	1	N/A	SRR7286493			PRJNA315192		1.3.20.44.52	No	No	0	1	0	Absent	3.7.21	3	Global III	Strong	ND	ND	Absent	Absent	Present	Absent	Absent	Present	Absent	Absent	Absent	Absent	Absent	Absent	Absent	Absent	Absent	Absent	Absent	Absent	Absent	Absent	Absent
SRR7286490	ESC_SA5578AA_AS	2017	F	16 - 60	England	Yes	Africa	Available	1	N/A	SRR7286490			PRJNA315192		1.3.33.55.64	No	No	0	0	0	Absent	3.7.16	3	Global III	Strong	ND	ND	Absent	Absent	Present	Absent	Absent	Present	Absent	Absent	Present	Absent	Present	Absent	Absent	Absent	Absent	Absent	Absent	Absent	Absent	Absent	Absent
SRR7286489	ESC_EB2233AA_AS	2017	F	> 60	England	Unknown	N/A	Available	1	N/A	SRR7286489			PRJNA315192		1.1.1.1.1207	No	No	1	1	1	Present	3.6.1.1	3	CipR	Strong	ND	ND	Absent	Absent	Absent	Absent	Absent	Present	Absent	Absent	Present	Absent	Present	Absent	Absent	Absent	Absent	Absent	Absent	Absent	Absent	Absent	Absent
SRR7286488	ESC_EB2234AA_AS	2017	M	16 - 60	England	No	N/A	Available	1	N/A	SRR7286488			PRJNA315192		1.3.6.31.35	No	No	0	1	0	Absent	3.7.29.1.2.1	3	Global III VN2.MSM2.Aus	Strong	ND	ND	Absent	Absent	Present	Absent	Present	Absent	Absent	Absent	Absent	Absent	Absent	Absent	Absent	Absent	Absent	Absent	Absent	Absent	Absent	Absent	Absent
SRR7286486	ESC_EB2235AA_AS	2017	F	< 16	England	Yes	Asia	Available	1	N/A	SRR7286486			PRJNA315192		1.1.1.773.1286	No	No	1	1	1	Present	3.6.1.1	3	CipR	Strong	ND	ND	Absent	Absent	Absent	Absent	Absent	Present	Absent	Absent	Absent	Absent	Absent	Absent	Absent	Absent	Absent	Absent	Absent	Absent	Absent	Absent	Absent
SRR7286485	ESC_SA5573AA_AS	2017	M	16 - 60	England	Unknown	N/A	Available	1	N/A	SRR7286485			PRJNA315192		1.3.11.150.1291	No	No	0	0	0	Absent	3.7.18	3	Global III	Strong	ND	ND	Absent	Absent	Present	Absent	Absent	Present	Absent	Absent	Present	Absent	Present	Absent	Absent	Absent	Absent	Absent	Absent	Absent	Absent	Absent	Absent
SRR7286480	ESC_SA5571AA_AS	2017	M	16 - 60	England	No	N/A	Available	1	N/A	SRR7286480			PRJNA315192		1.3.3.9.56	No	No	0	0	0	Absent	3.7.25	3	MSM4	Strong	ND	ND	Absent	Absent	Present	Absent	Absent	Present	Absent	Absent	Absent	Absent	Absent	Absent	Absent	Absent	Absent	Absent	Absent	Absent	Absent	Absent	Absent
SRR7286479	ESC_FB0290AA_AS	2016	M	> 60	England	No	N/A	Available	1	N/A	SRR7286479			PRJNA315192		1.3.6.31.35	No	No	0	1	0	Absent	3.7.29.1.2	3	Global III VN2.MSM2	Strong	ND	ND	Absent	Absent	Present	Absent	Absent	Absent	Absent	Absent	Present	Absent	Present	Absent	Absent	Absent	Absent	Absent	Absent	Absent	Absent	Absent	Absent
SRR7286477	ESC_EB2236AA_AS	2017	F	16 - 60	England	No	N/A	Available	1	N/A	SRR7286477			PRJNA315192		1.1.1.713.1171	No	No	1	1	1	Present	3.6.1.1	3	CipR	Strong	ND	ND	Absent	Absent	Absent	Absent	Absent	Present	Absent	Absent	Present	Absent	Present	Absent	Absent	Absent	Absent	Absent	Absent	Absent	Absent	Absent	Absent
SRR7286474	ESC_SA5564AA_AS	2018	F	16 - 60	England	Unknown	N/A	Available	1	N/A	SRR7286474			PRJNA315192		1.1.18.26.620	No	No	0	0	0	Absent	3.6.2	3	Central Asia III	Strong	ND	ND	Absent	Absent	Absent	Absent	Absent	Present	Absent	Absent	Present	Absent	Present	Absent	Absent	Absent	Absent	Absent	Absent	Absent	Absent	Absent	Absent
SRR7286465	ESC_EB2237AA_AS	2017	F	16 - 60	England	Yes	Asia	Available	1	N/A	SRR7286465			PRJNA315192		2.75.91.172.1311	No	No	0	0	0	Absent	2.4.2	2		Strong	ND	ND	Absent	Absent	Absent	Absent	Absent	Present	Absent	Absent	Present	Absent	Present	Absent	Absent	Absent	Absent	Absent	Absent	Absent	Absent	Absent	Absent
SRR7286464	ESC_SA5560AA_AS	2017	M	< 16	England	Yes	Africa	Available	1	N/A	SRR7286464			PRJNA315192		1.115.141.284.1092	No	No	0	0	0	Absent	3.7.10	3	Global III	Strong	ND	ND	Absent	Absent	Present	Absent	Absent	Present	Absent	Absent	Present	Absent	Present	Absent	Absent	Absent	Absent	Absent	Absent	Absent	Absent	Absent	Absent
SRR7286463	ESC_EB2238AA_AS	2016	F	16 - 60	England	No	N/A	Available	1	N/A	SRR7286463			PRJNA315192		1.1.29.49.510	No	No	0	0	0	Absent	3.6.3	3	Central Asia III	Strong	ND	ND	Absent	Absent	Absent	Absent	Absent	Present	Absent	Absent	Present	Absent	Present	Absent	Absent	Absent	Absent	Absent	Absent	Absent	Absent	Absent	Absent
SRR7286462	ESC_SA5558AA_AS	2017	F	16 - 60	England	Unknown	N/A	Available	1	N/A	SRR7286462			PRJNA315192		1.3.4.461.704	No	No	0	0	0	Absent	3.7.30.4.1	3	Global III OJC	Strong	ND	ND	Absent	Absent	Present	Absent	Absent	Present	Absent	Absent	Absent	Absent	Absent	Absent	Absent	Absent	Absent	Absent	Absent	Absent	Absent	Absent	Absent
SRR7286456	ESC_EB2239AA_AS	2018	M	16 - 60	England	Unknown	N/A	Available	1	N/A	SRR7286456			PRJNA315192		1.1.1.1.331	No	No	1	1	1	Present	3.6.1.1	3	CipR	Strong	ND	ND	Absent	Absent	Absent	Absent	Absent	Present	Absent	Absent	Present	Absent	Present	Absent	Absent	Absent	Absent	Present	Absent	Absent	Absent	Absent	Absent
SRR7286454	ESC_UA6373AA_AS	2017	F	16 - 60	England	No	N/A	Available	1	N/A	SRR7286454			PRJNA315192		1.3.4.461.1244	No	No	0	0	0	Absent	3.7.30.4.1	3	Global III OJC	Strong	ND	ND	Absent	Absent	Present	Absent	Absent	Present	Absent	Absent	Absent	Absent	Absent	Absent	Absent	Absent	Absent	Absent	Absent	Absent	Absent	Absent	Absent
SRR7286453	ESC_SA5553AA_AS	2016	M	16 - 60	England	Yes	Africa	Available	1	N/A	SRR7286453			PRJNA315192		1.3.3.9.207	No	No	0	0	0	Absent	3.7.25	3	MSM4	Strong	ND	ND	Absent	Absent	Present	Absent	Absent	Present	Absent	Absent	Present	Absent	Present	Absent	Absent	Absent	Absent	Absent	Absent	Absent	Absent	Absent	Absent
SRR7286445	ESC_EB2240AA_AS	2017	F	16 - 60	England	Unknown	N/A	Available	1	N/A	SRR7286445			PRJNA315192		1.1.1.60.1162	No	No	1	1	1	Present	3.6.1.1	3	CipR	Strong	ND	ND	Absent	Absent	Absent	Absent	Absent	Present	Absent	Absent	Present	Absent	Present	Absent	Absent	Absent	Absent	Present	Absent	Absent	Absent	Absent	Absent
SRR7286442	ESC_EB2241AA_AS	2017	M	16 - 60	England	Unknown	N/A	Available	1	N/A	SRR7286442			PRJNA315192		1.1.1.770.1280	No	No	1	1	1	Present	3.6.1.1	3	CipR	Strong	ND	ND	Absent	Absent	Absent	Absent	Absent	Present	Absent	Absent	Absent	Absent	Absent	Absent	Absent	Absent	Absent	Absent	Absent	Absent	Absent	Absent	Absent
SRR7286408	ESC_EB2242AA_AS	2017	M	16 - 60	England	Unknown	N/A	Available	1 and 2	1	SRR7286408			PRJNA315192		1.1.1.1.377	Yes	Yes	1	1	1	Present	3.6.1.1.2	3	CipR.MSM5	Strong	ND	ND	Absent	Absent	Absent	Absent	Present	Present	Absent	Absent	Present	Absent	Present	Absent	Absent	Absent	Absent	Absent	Absent	Absent	Absent	Absent	Absent
SRR7286407	ESC_EB2243AA_AS	2016	M	16 - 60	England	Yes	Asia	Available	1	N/A	SRR7286407			PRJNA315192		1.1.328.646.1042	No	No	0	1	0	Absent	3.6.1	3	CipR_parent	Strong	ND	ND	Absent	Absent	Absent	Absent	Absent	Present	Absent	Absent	Present	Absent	Present	Absent	Absent	Absent	Absent	Absent	Absent	Absent	Absent	Absent	Absent
SRR7286398	ESC_EB2244AA_AS	2017	M	< 16	England	Yes	Asia	Available	1	N/A	SRR7286398			PRJNA315192		1.1.29.49.1148	No	No	0	0	0	Absent	3.6.3	3	Central Asia III	Strong	ND	ND	Absent	Absent	Absent	Absent	Absent	Present	Absent	Absent	Present	Absent	Present	Absent	Absent	Absent	Absent	Present	Absent	Absent	Absent	Absent	Absent
[truncated: 2,249 more rows]
[truncated: 67 more columns]
